# Supplementary material for: Physical and environmental drivers of Paleozoic tetrapod dispersal across Pangaea
Source: Nat Commun. 2018 Dec 6;9:5216. doi: 10.1038/s41467-018-07623-x (PMC6284015; doi:10.1038/s41467-018-07623-x)
Supplement: Supplementary file 4 — Supplementary Data 1 [file 41467_2018_7623_MOESM4_ESM.xlsx]

## Sheet: Sheet1
Reference	Clade under study
Ezcurra, M. D. The phylogenetic relationships of basal archosauromorphs, with an emphasis on the systematics of proterosuchian archosauriforms. PeerJ 4, e1778 (2016)	Archosauromorpha
Pinheiro, F. L., Franca, M. A. G., Lacerda, M. B., Butler, R. J., Schultz, C. L. An exceptional fossil skull from South America and the origins of the archosauriform radiation. Sci Rep 6, 22817 (2016).	Archosaruomorpha
DeBraga, M., Reisz, R. R. A new diapsid reptile from the uppermost Carboniferous (Stephanian) of Kansas. Palaeontology 38, 199-212 (1995)	Araeoscelida
Müller, J., Reisz, R. R. The phylogeny of early eureptiles: comparing parsimony and Bayesian approaches in the investigation of a basal fossil clade. Syst. Biol. 55, 503-511 (2006)	Stem Eureptilia
Liebrecht, T., Fortuny, J., Galobart, À., Müller, J. and Sander, P.M. A large, multiple-tooth-rowed captorhinid reptile (Amniota: Eureptilia) from the upper Permian of Mallorca (Balearic Islands, western Mediterranean). J Vert Paleontol 37, e1251936 (2016).	Captorhinidae
Sobral, G., Sues, H.-D. and Müller, J. Anatomy of the enigmatic reptile Elachistosuchus huenei Janensch, 1949 (Reptilia: Diapsida) from the Upper Triassic of Germany and its relevance for the origin of Sauria. PLoS ONE 10, e0135114 (2015)	Diapsida
Benton, M. J. The Chinese pareiasaurs. Zool. J. Linn Soc. 4, 813-853 (2016)	Pareiasauria
Cisneros, J.C., Rubidge, B.S., Mason, R. and Dube, C. Analysis of millerettid parareptile relationships in the light of new material of Broomia perplexa Watson, 1914, from the Permian of South Africa. J. Syst. Paleontol 6, 453-462 (2008)	Millerettidae
Falconnet, J. First evidence of a bolosaurid parareptile in France (latest Carboniferous-earliest Permian of the Autun basin) and the spatiotemporal distribution of the Bolosauridae. Bull. Soc. Géol. Fr. 183, 495-508 (2012).	Bolosauridae
MacDougall, M. J., Modesto, S. P. and Botha-Brink, J. The postcranial skeleton of the Early Triassic parareptile Sauropareion anoplus, with a discussion of possible life history. ‎Acta Palaeontol. Pol. 58, 737-749 (2013).	Procolophonomorpha
MacDougall, M.J., Modetso, S.P. and Reisz, R.R. A new reptile from the Richard’s Spur locality, Oklahoma, U.S.A., and patterns of Early Permian parareptile diversification. J. Vert Paleontol. 36, e1179641 (2016)	Parareptilia
Modesto, S. P., Scott, D. M. and Reisz, R. R. A new parareptile with temporal fenestration from the Middle Permian of South Africa. ‎Can. J. Earth Sci. 46, 9-20 (2009).	Parareptilia
Berman, D. S., Henrici, A. C., Sumida, S. S., Martens, T., Pelletier, V. First European record of a varanodontine (Synapsida: Varanopidae): member of a unique Early Permian upland paleoecosystem, Tambach Basin, Central Germany. In Kammerer, C. F., Angielczyk, K. D. and Frobisch, J. (ed.) Early Evolutionary History of the Synapsida. Springer Science, Dordrecht, p69-86 (2014).	Varanopidae
Brocklehurst, N., Frӧbisch, J. A re-examination of the enigmatic Russian synapsid Phreatophasma aenigmaticum, and its evolutionary implications. Fossil Record 20, 87 (2017).	Pelycosaurian-grade synapsids
Brocklehurst, N., Brink. K.S. Selection towards larger body size in both herbivorous and carnivorous synapsids during the Carboniferous. Facets 2, 68-84 (2017)	Sphenacodontidae
Mazierski, D. M., Reisz, R. R. 2010. Description of a new specimen of Ianthasaurus hardestiorum (Eupelycosauria: Edaphosauridae) and a re-evaluation of edaphosaurid phylogeny. Can. J. Earth. Sci. 47, 901-912	Edaphosauridae
Amson, E., Laurin, M. On the affinities of Tetraceratops insignis, an Early Permian synapsid. Acta Palaeontol. Pol. 56, 301-312 (2011)	Therapsida
Frӧbisch, J., Reisz, R. R. 2011. The postcranial anatomy of Suminia getmanovi (Synapsida: Anomodontia), the earliest known arboreal tetrapod. Zool. J. Linn. Soc. 162, 661-698 (2011).	Anomodontia
Huttenlocker, A. K., Sidor, C. A. The first karenitid (Therapsida, Therocephalia) from the upper Permian of Gondwana and the biogeography of Permo-Triassic therocephalians. J. Vert. Paleontol. 36, e1111897 (2016)	Therocephalia
Kammerer, C. F. Two unrecognized burnetiamorph specimens from historical Karoo collections. Paleontol. Afr. 50, 64-75 (2016)	Biarmosuchia
Kammerer, C. F. Systematics of the Rubidgeinae (Therapsida: Gorgonopsia). PeerJ 4, e1608 (2016)	Gorgonopsia
Kammerer, C. F., Smith, R. M. H. An early geikiid dicynodont from the Tropidostoma Assemblage Zone (late Permian) of South Africa. PeerJ 5, e2913 (2017)	Anomodontia
Kammerer, C. F. A new taxon of cynodont from the Tropidostoma Assemblage Zone (Upper Permian) of South Africa, and the early evolution of Cynodontia. Pap. Palaeontol. 2 (2016)	Cynodontia
Liu, J. Osteology, ontogeny, and phylogenetic position of Sinophoneus yumenensis (Therapsida, Dinocephalia) from the Middle Permian Dashankou Fauna of China. J. Vert. Paleontol. 33, 1394-1407 (2013).	Anteosauridae
Rubidge, B. S., van den Heever, J. A. Morphology and systematic position of the dinocephalian Styracocephalus platyrhynchus. Lethaia 30, 157-168 (1997)	Tapinocephalia
Anderson, J. S., Bolt, J. R. New information on amphibamids (Tetrapoda, Temnospondyli) from Richards Spur (Fort Sill), Oklahoma. J. Vert. Paleontol, 33, 553-567 (2013)	Amphibamidae
Berman, D. S., Henrici, A. C., Martens, T., Sumida, S. S., Anderson, J. S., 2011. Rotaryus gothae, a new tetrapod (Temnospondyli: Dissorophoidea) from the Lower Permian of Central Germany. Ann. Carnegie Mus. 80, 49-65 (2011).	Dissorophoidea
Boy, J. A. On some representatives of the Eryopoidea (Amphibia: Temnospondyli) from the European Rotliegend (?uppermost Carboniferous - Permian) 2. Acanthostomatops. Paläont. Z. 63, 133-151 (1989).	Eryopoidea
Boy, J. A. On some representatives of the Eryopoidea (Amphibia: Temnospondyli) from the European Rotliegend (?uppermost Carboniferous - Permian) 3. Onchiodon. Paläont. Z 64, 287-312 (1990).	Eryopoidea
Cisneros, J. C. et al. New Permian fauna from tropical Gondwana. Nat. Comm. 6, 8676 (2015).	Temnospondyli
Damiani, R. et al. The vertebrate fauna of the Upper Permian of Niger. V. The primitive temnospondyl Saharastega moradiensis. J. Vert. Paleontol. 26, 559-572 (2006).	Temnospondyli
Eltink, E., Dias, E. V., Dias-da-Silva, S., Schultz, C. L., Langer, M. C. The cranial morphology of the temnospondyl Australerpeton cosgriffi (Tetrapoda: Stereospondyli) from the Middle-Late Permian of Parana Basin and the phylogenetic relationships of Rhinesuchidae. Zool. J. Linn. Soc. 176, 835-860 (2016).	Rhinesuchidae
Klembara, J., Steyer, J. S. A new species of Sclerocephalus (Temnospondyli: Stereospondylomorpha) from the Early Permian of the Boskovice Basin (Czech Republic). J. Paleontol. 86, 302-310 (2012).	Stereospondyli
Maddin, H. C., Frobisch, N. B., Evans, D. C., Milner, A. R. Reappraisal of the Early Permian amphibamid Tersomius texensis and some referred material. C. R. Paleoevol 12, 447-461 (2013).	Amphibamidae
Pacheco, C. P., Eltink, E., Müller, R. T., Dias-da-Silva, S. A new Permian temnospondyl with Russian affinities from South America, the new family Konzhukoviidae, and the phylogenetic status of Archegosauroidea. J. Syst. Paleontol 15, 241-256 (2017).	Archegosauroidea
Ruta, M., Bolt, J. R. A reassessment of the temnospondyl amphibian Perryella olsoni from the Lower Permian of Oklahoma. Trans. R. Soc. Edinb. Earth. Sci. 97, 113-165 (2006).	Dvinosauria
Schoch, R. R., Witzmann, F. The temnospondyl Glanochthon from the Lower Permian Meisenheim Formation of Germany. Spec. Pap. Paleontol. 81, 121-136 (2009).	Temnospondyli
Sidor, C. A., et al. Permian tetrapods from the Sahara show climate-controlled endemism in Pangaea. Nature 434, 886-889 (2005).	Edopoidea
Strapasson, A., Pinheiro, F. L., Soares, M. B. On a new stereospondylomorph temnospondyl from the Middle/Late Permian of Southern Brazil. Acta Palaeontol. Pol. 60, 843-855 (2015).	Stereospondyli
Werneburg, R., Berman, D. S. Revision of the aquatic eryopid temnospondyl Glaukerpeton avinoffi Romer, 1952, from the Upper Pennsylvanian of North America. Ann. Carnegie Mus. 81, 33-60 (2012).	Eryopidae
Witzmann, F. The stratigraphically oldest eryopoid temnospondyl from the Permo-Carboniferous Saar-Nahe Basin, Germany. Palaeontol. Z. 87, 259-267 (2013).	Eryopidae
Germain, D.A new phlegothontiid specimen (Lepospondyli, Aistopoda) from the Late Carbonifeous of Montceau-les-Mines (Saone-et-Loire, France). Geodiversitas 30, 669-680 (2008)	Aistopoda
Germain, D. The Moroccan diplocaulid: the last lepospondyl, the single one on Gondwana. Hist. Biol. 22, 4-39 (2010)	Nectridea
Glienke, S. A new “microsaur (Ambibia; Lepospondyli) from the Rotliegens of the Saar-Palatinate region (Carboniferous/Permian transition; West Germany). Paläontol. Z. 86, 297-311 (2012)	Microsauria
Huttenlocker, A.K., Pardo, J.D., Small, B.J., Anderson, J.S. Cranial morphology of recumbirostrans (Lepospondyli) from the Permian of Kansas and Nebraska, and early morphological evolution inferred by micro-computed tomography. J. Vert. Paleontol. 33, 540-552 (2013)	Stem tetrapoda
Ruta, M., Coates, M. I. Dates, nodes and character conflict: addressing the lissamphibian origin problem. J. Syst. Paleontol 5, 69-122 (2007)	Stem tetrapoda
Liu, J. Bever, G.S. The last diadectomorph sheds light on Late Palaeozoic tetrapod biogeography. Biol Lett. 11, 20150100 (2015)	Diadectomorpha
Buchwitz, M., Foth, C., Kogan, I.Voight, S. On the use of osteoderm features in a phylogenetic approach on the internal relationships of the Chroniosuchia (Tetrapoda: Reptiliomorpha). Palaeontology 55: 623-640 (2012)	Chroniosuchia
Klembara, J. The cranial anatomy, ontogeny, and relationships of Karpinskiosaurius secundus (Amalitzky) (Seymouriamorpha, Karpinskiosauridae) from the Upper Permian of European Russia. Zool. J. Linn. Soc. 161, 184-212 (2011)	Stem tetrapoda
