# Supplementary material for: Physical and environmental drivers of Paleozoic tetrapod dispersal across Pangaea
Source: Nat Commun. 2018 Dec 6;9:5216. doi: 10.1038/s41467-018-07623-x (PMC6284015; doi:10.1038/s41467-018-07623-x)
Supplement: Supplementary file 5 — Supplementary Data 2 [file 41467_2018_7623_MOESM5_ESM.txt]

((Colosteus, Greerepeton), (Crassigyrinus, ((Ossinodus, (Pederpes, Whatcheeria)), ((Eucritta, (Baphetes, Megalocephalus)), (((Saharastega, (Edops_craigi, (Procochleosaurus_jarrowensis, (Adamanterpeton_ohioensis, ((Cochleosaurus_florensis, Cochleosaurus_bohemicus), (Nigerpeton_riclesi, (Chenoprosopus_lewisi, Chenoprosopus_milleri))))))), (Capetus_palustris, (Balanerpeton_woodi, Dendrerpeton_acadianum, (Eugyrinus_wildi, (Neldasaurus_wrightae, (Procuhy_nazariensis, Trimerorhachis_insignis), (Timonya_anneae, Perryella_olsoni, (Dvinosaurus_primus, (Isodectes_obtusus, Acroplous_vorax, Isodectes_punctulatus, (Slaugenhopia_texensis, (Tupilakosaurus_wetlugensis, Thabanchuia_oomie)))))))), (Iberospondylus_schultzei, (Palatinerpeton_kraetschmeri, ((Glaukerpeton, Actinodon_frossardi, Onchiodon_labyrinthicus, Parioxys, Clamorosaurus, Eryops_megacephalus, POL_F_2012_001), ((Sclerocephalus_bavaricus, (Sclerocephalus_hauseri, (Sclerocephalus_nobilis, Sclerocephalus_jogischeideri))), (Cheliderpeton_vranyi, Memonomenos_dyscriton, Sclerocephalus_stambergi, Intasuchus_silvicola, Syndyodosuchus, (Glanochthon_angusta, Glanochthon_latirostris), (Archegosaurus_decheni, (Platyoposaurus_watsoni, Platyoposaurus_stuckenbergi, Collidosuchus, (Prionosuchus_plummeri, Melosaurus_kamaensis, Melosaurus_uralensis, (Melosaurus_platyrhinus, ((Konzhukovia_sangabrielensis, (Konzhukovia_tarda, (Tryphosuchus_paucidens, Konzhukovia_vetusta))), (Peltobatrachus_putulatus, ((STEREOSPONDYLI, (Uranocentrodon_senekalensis, Rhineceps_nyasaensis, (Rhinesuchus_whaitsi, Rhinesuchus_broomianus))), (Parapytanga_catarinensis, Laccosaurus_watsoni, BP_1_4473, Rhinesuchoides_tenuiceps, Rhinesuchus_capensis, Broomistega_putterelli, Serra_do_Cadeado_Specimen, Australerpeton_cosgriffi)))))))))))), ((Acanthostomatops_vorax, (Zatrachys_serratus, (Dasyceps_bucklandi, Dasyceps_microphthalmus))), (Dendrepeton_confusum, (((Ecolsonia_cutlerensis, Fedexia, (Tambachia, Aconastes_vesperus), (Actiobates, (Rotaryus_gothae, (Phonerpeton_pricei, (Acheloma_dunni, Acheloma_cumminsi))))), (Platyhistrix, (Brevidorsum, (Broiliellus_reiszi, (Broiliellus_olsoni, Broiliellus_brevis, Dissorophus_multicinctus, Broiliellus_texensis)), (Conjunctio, Scapanops_neglecta, Aspidosaurus_binasseri, (Reiszerpeton, (Cacops_aspidephorus, Cacops_woehri, Cacops_morrisi, (Zygosaurus, Kamacops))))))), ((Micromelerpeton_credneri, (Branchierpeton_amblystomum, Limnogyrinus_elegans)), ((Pasawioops, Micropholis_stowi, (Rubiostratilia, Tersomius_texensis)), (Eoscopus_lockardi, (Plemmyradytes, (Platyrhinops_lyelli, ((Amphibamus_grandiceps, (Doleserpeton_annectens, (LISSAMPHIBIA, Gerobatrachus_hottoni))), (Georgenthalia, (Branchiosaurus_salamandoides, (Apateon_gracilis, (Apateon_kontheri, (Apateon_pedestris, (Apateon_dracyiensis, (Apateon_caducus, Apateon_flagrifer))))), (Melanerpeton_humbergense, (Melanerpeton_eisfeldi, (Melanerpeton_sembachense, (Schoenfelderpeton_prescheri, (Leptorophus_raschi, Leptorophus_tener))))))))))))))))))), (Caerorhachis, ((Silvanerpeton, (Eoherpeton, (Proterogyrinus, ((Anthracosaurus, Pholiderpeton_attheyi), (Pholiderpeton_scutigerum, Archeria))))), (Gephyrostegus, (Bruktererpeton, ((Utegenia, (Karpinskiosaurus, (Seymouria_baylorensis, Seymouria_sanjuanensis), (Discosauriscus_austriacus, Discosauriscus_pulcherrimus, (Makowskia, Spinarerpeton), (Ariekanerpeton, (Leptoropha, Microphon))))), (Solenodonsaurus, ((Westlothiana, (Madygenerpeton, (Chroniosaurus_dongusensis, (Chroniosaurus_levis, (Suchonica, Jarilinus, Chroniosuchus, (Uralerpeton, ((Synesuchus, Bystrowiella), (Bystrowiana, (Axitectum, Dromotectum)))))))), (((Acherontiscus, (Adelogyrinus, Adelospondylus, Dolichopareias)), (Scincosaurus, (Utaherpeton, ((Brachydectes, (Lethiscus, (Ophiderpeton, ((Coloraderpeton, Oestocephalus), (Pseudophlegethontia, (Phlegethontia_linearis, Phlegethontia_longissima, MNHN_SOT_II_101076)))))), ((Sauropleura_scalaris, (Ptyonius, Urocordylus)), (Keraterpeton_galvani, Diceratosaurus, Batrachiderpeton, (Peronendon, (Diplocaulus_magnicornis, (Diplocaulus_minimus, Diploceraspis))))))))), (Microbrachis, (Asaphestera, (Tuditanus, ((Hapsidopareion, Saxonerpeton), (Nannaroter, Proxilodon_bonneri, Huskerpeton_englehorni, Altenganerpeton, Tambaroter, (Micraroter, Pelodosotis), (Pantylus, (Sparodus, Stegotretus)), (Pariotichus, (Euryodus_daylae, Euryodus_primus), (Cardiocephalus_peabodyi, Cardiocephalus_sternbergi)), ((Eocaecilia, Rhynchonkos), (Quasicaecilia, Carrolla, Batropetes))))))))), ((Limnoscelis, (Tseajaia, (Ambedus, (Orobates, (Alveusdectes, Desmatodon, (Diadectes_tenuitectes, Diasparactus)))))), (((Coelostegus, (((Hylonomus, Brouffia), (Paleothyris, (Thuringothyris, (Opisthodontosaurus, Concordia, (Protocaptorhinus, Rhiodenticulatus, (Reiszorhinus, (Romeria_prima, Romeria_texana)), (Saurorictus, ((Captorhinus_laticeps, (Captorhinus_magnus, Captorhinus_aguti)), (Captorhinikos_chozaensis, (Labidosaurus, (Captorhinikos_valensis, (Labidosaurikos, (Moradisaurus, (Gansurhinus, (Rothianiscus, MBCN_15730)))))))))))))), ((Cephalerpeton, (Anthracodromeus, Protorothyris)), ((Spinoaequalis, (Araeoscelis, Petrolacosaurus)), (Orovenator, (Lanthanolania, (Youngina, ((Thadeosaurus, (Hovasaurus, Acerosodontosaurus)), (Tangasaurus, (Claudiosaurus, ((SAUROPTERYGIA, ((Coelurosauravus, LEPIDOSAURIFORMES), (Elachistosuchus, CHORISTODERA))), (ICHTHYOSAUROMORPHA, Aenigmastropheus, Protorosaurus, (TANYSTROPHIDAE, (ALLOKOTOSAURIA, (RHYNCHOSAURIA, (Boreopricea, (PROLACERTIDAE, (Teyujagua, Tasmaniosaurus, ((Eorasaurus, ARCHOSAURIFORMES), (Archosaurus, Sarmatosuchus, Proterosuchus)))))))))))))))))))), (MESOSAURIDAE, (((Milleretta, Eunotosaurus), (Broomia, (Millerosaurus_nuffieldi, (Millerosaurus_ornatus, Milleropsis)))), (Australothyris, (Feeserpeton, ((Lanthanosuchus, Acleistorhinus), (Delorhynchus, (Colobomycter_vaughni, Colobomycter_pholeter)))), (Erpetonyx, (Eudibamus, ((Bolosaurus_striatus, Bolosaurus_grandis), (Belebey_angustodunensis, (Belebey_chengi, Belebey_maximi, Belebey_vegrandis))))), (Microleter, ((Abyssomedon, Nyctiphruretus), (((Barasaurus, Owenetta), (Coletta, (Sauropareion, (Pintosaurus, (Phaanthosaurus, (Timanophon, Kitchingnathus, (Tichvinskia, (LEPTOPLEURINAE, PROCOLOPHONINAE, Eumetabolodon_dongshengensis, Theledectes, Pentaedrusaurus, Neoprocolophon, Phonodus)))))))), (((Tokosaurus, Macroleter), (Rhipaeosaurus, Nycteroleter, Bashkyroleter_bashkyricus, (Emeroleter, Bashkyroleter_mesensis))), (Bradysaurus_seeleyi, (Nochelesaurus, Bradysaurus_baini, (Embrithosaurus, (Bunostegos, (Honania, Parasaurus, Deltavjatia, (Pareiasuchus_nasicornis, Pareiasuchus_peringueyi), (Scutosaurus, Sanchuansaurus, Pareiasaurus, (Obirkovia, Arganaceras, Elginia)), (Nanoparia, (Provelosaurus, (Pumiliopareia, Anthodon)), (Huanghesaurus, Shansisaurus, Shihtienfenia))))))))))))))), ((Echinerpeton, Archaeothyris, (Varanosaurus, (Stereophallodon, Ophiacodon))), (Archaeovenator, (Apsisaurus, (Pyozia, ((BP_1_5678_Elliotsmithia, Heleosaurus, Elliotsmithia, Mycterosaurus, Mesenosaurus), ((Ruthiromia, (Aerosaurus_wellesi, Aerosaurus_greenleeorum)), ((Watongia, Varanodon), (Varanops, Tambacarnifex))))))), ((Oedaleops, (Vaughnictis, Eothyris)), (Casea_halselli, Eocasea, Callibrachion, Oromycter, Datheosaurus, Phreatophasma, (Casea_broilii, ((Caseoides, Euromycter), (Casea_nicholsi, (Trichasaurus, Ennatosaurus, ((Angelosaurus_romeri, Angelosaurus_dolani), (Cotylorhynchus_romeri, ((Caseopsis, Ruthenosaurus), (Cotylorhynchus_hancocki, (Angelosaurus_greeni, Cotylorhynchus_bransoni))))))))))), ((Ianthasaurus, (Lupeosaurus, Glaucosaurus, (Edaphosaurus_novomexicanus, (Edaphosaurus_colohistion, (Edaphosaurus_boanerges, (Edaphosaurus_pogonias, Edaphosaurus_cruciger)))))), (Ianthodon, (Haptodus, (Pantelosaurus, (Cutleria, Tetraceratops, (Secodontosaurus, (Cryptovenator, ((Ctenospondylus, (Sphenacodon, Ctenorhachis)), (Dimetrodon_milleri, (Dimetrodon_limbatus, (Dimetrodon_borealis, Dimetrodon_grandis)))))), (Raranimus, ((Biarmosuchus, (Hipposaurus, (Ictidorhinus, Herpetoskylax, Lycaenodon, (Lemurosaurus, (Lophorhinus, Lobalopex, ((Pachydectes, Bullacephalus, Niuksenitia, Burnetia), (NHMUK_R871, Lende, Paraburnetia, Proburnetia))))))), (((Estemmenosuchus_mirabilis, (Ulemosaurus, Tapinocaninus, Jonkeria, Styracocephalus)), (Sinophoneus, (Archaeosyodon, ((Anteosaurus, (Titanophoneus_adamanteus, Titanophoneus_potens)), (Pampaphoneus, (Notosyodon, (Syodon, (Microsyodon, Australosyodon)))))))), ((Eriphostoma, (Gorgonops, (Arctognathus, Lycaenops, (Smilesaurus, (Aelurognathus, (Ruhuhucerberus, ((Sycosaurus_nowaki, Sycosaurus_laticeps), (Leontosaurus, (Dinogorgon, (Clelandina, Rubidgea)))))))))), (((Procynosuchus, Dvinia, (Abdalodon, Charassognathus), (Cynosaurus, ((Galesaurus, Progalesaurus), (EUCYNODONTIA, (Thrinaxodon, Nanictosaurus))))), (Scylacosaurus, Ictidosaurus, Pardosuchus, Alopecodon, Lycosuchus, ((Pristerognathus, Glanosuchus), (Scylacosuchus, (Perplexisaurus, (Ichibengops, Chthonosaurus), (Annatherapsidus, (USNM_PAL_412421, (Akidognathus, ((Promoschorhynchus, Olivierosuchus), (Euchambersia, (Moschorhinus, Cerdosuchoides)))))), ((SAM_PK_K8516, ((Hofmeyria, (Mirotenthes, Ictidostoma)), (Ictidochampsa, (SAM_PK_K10984_90, (Viatkosuchus, (Theriognathus, Moschowhaitsia)))))), (Ictidosuchops, Ictidosuchoides, Ictidosuchus, ((Urumchia, Regisaurus), (BAURIAMORPHA, ((Mupashi, Karenites), (Lycideops, (Choerosaurus, (Tetracynodon_darti, Tetracynodon_tenuis))))))))))))), (Biseridens, ((Anomocephalus, Tiarajudens), (Patranomodon, ((Suminia, (Otsheria, Ulemica)), ((Galepus, Galechirus), (Galeops, (Eodicynodon_oelofseni, ((Eodicynodon_oosthuizeni, Colobodectes), (Lanthanostegus, Brachyprosopus, (Rastodon, (Pristerodon, ((Endothiodon, Niassodon), (((Diictodon, (Eosimops, (Robertia, Prosictodon))), ((Emydops_arctatus, Emydops_oweni), ((Dicynodontoides, Kombuisia), (Digalodon, (Myosaurus, (Sauroscaptor, (Cistecephalus, (Cistecephaloides, Kawingasaurus)))))))), ((Keyseria, (Daqingshanodon, ((Odontocyclops, (Oudenodon, (Tropidostoma, Australobarbarus))), (Idelesaurus, ((Syops, (Rhachiocephalus, Kitchinganomodon)), ((Aulacephalodon, Bulbasaurus), (Pelanomodon, (Geikia_locusticeps, Geikia_elginensis)))))))), (Gordonia, ((Interpresosaurus, (Elph, Katumbia)), ((Sintocephalus, (Basilodon, TSK_2)), (Dicynodon_huenei, (Dicynodon_lacerticeps, ((Delectosaurus, Vivaxosaurus), ((Dinanomodon, (Daptocephalus, Peramodon)), (Jimusaria, (Turfanodon, (KANNEMEYERIIFORMES, (Euptychognathus, (Lystrosaurus_murrayi, (Lystrosaurus_declivis, (Lystrosaurus_curvatus, (Lystrosaurus_maccaigi, (Lystrosaurus_hedini, Kwazulusaurus)))))))))))))))))))))))))))))))))))))))))))))))))))))));
