# Supplementary material for: Physical and environmental drivers of Paleozoic tetrapod dispersal across Pangaea
Source: Nat Commun. 2018 Dec 6;9:5216. doi: 10.1038/s41467-018-07623-x (PMC6284015; doi:10.1038/s41467-018-07623-x)
Supplement: Supplementary file 6 — Supplementary Data 3 [file 41467_2018_7623_MOESM6_ESM.csv]

	Clade	Max first	Min first	Max last	Min last	Lat Bin	Geo Range	Lat Time Bin	Geo Range Time
Acherontiscus	Adelospondyli	327.1	323.2	327.1	323.2	EL	EUR	ELM	EURM
Adelogyrinus	Adelospondyli	338.8	334.9	338.8	334.9	EL	EUR	ELM	EURM
Adelospondylus	Adelospondyli	327.1	323.2	327.1	323.2	EL	EUR	ELM	EURM
Dolichopareias	Adelospondyli	338.8	334.9	338.8	334.9	EL	EUR	ELM	EURM
Coloraderpeton	Aistopoda	303.7	298.9	303.7	298.9	EL	WNA	ELP ELC	WNAP WNAC
Lethiscus	Aistopoda	342.8	338.8	342.8	338.8	EL	EUR	ELM	EURM
MNHN_SOT_II_101076	Aistopoda	301.3	295	301.3	295	EL	EUR	ELP ELC	EURP EURC
Oestocephalus	Aistopoda	313.3	311.2	298.5	298.2	EL	EUR ENA	ELP ELC	EURP ENAP EURC
Ophiderpeton	Aistopoda	334.9	330.9	303.7	301.3	EL	EUR WNA	ELM ELP	EURM EURP WNAP
Phlegethontia_linearis	Aistopoda	309.1	307	309.1	307	EL	ENA	ELP	ENAP
Phlegethontia_longissima	Aistopoda	309.1	307	309.1	307	EL	EUR ENA	ELP ELC	EURP ENAP
Pseudophlegethontia	Aistopoda	309.1	307	309.1	307	EL	ENA	ELP	ENAP
Amphibamus_grandiceps	Amphibamidae	309.1	307	309.1	307	EL	ENA	ELP	ENAP
Apateon_caducus	Amphibamidae	297	296.3	297	296.3	EL	EUR	ELC	EURC
Apateon_dracyiensis	Amphibamidae	301.3	297	301.3	297	EL	EUR	ELP ELC	EURP EURC
Apateon_flagrifer	Amphibamidae	297	295	295	292.6	EL	EUR	ELC	EURC
Apateon_gracilis	Amphibamidae	301.3	295	293.8	291.3	EL	EUR	ELP ELC	EURP EURC
Apateon_kontheri	Amphibamidae	297	295	297	295	EL	EUR	ELC	EURC
Apateon_pedestris	Amphibamidae	297	296.3	293.8	291.3	EL	EUR	ELC	EURC
Branchiosaurus_salamandoides	Amphibamidae	309.7	307	309.7	307	EL	EUR	ELP	EURP
Doleserpeton_annectens	Amphibamidae	289.68	288.32	289.68	288.32	EL	ENA	ELC	ENAC
Eoscopus_lockardi	Amphibamidae	302.1	300.5	302.1	300.5	EL	ENA	ELP	ENAP
Georgenthalia	Amphibamidae	290.1	286.8	290.1	286.8	EL	EUR	ELC	EURC
Gerobatrachus_hottoni	Amphibamidae	276	275.1	276	275.1	EL	ENA	ELC	ENAC
Leptorophus_raschi	Amphibamidae	297	295	297	295	EL	EUR	ELC	EURC
Leptorophus_tener	Amphibamidae	296	295	296	295	EL	EUR	ELC	EURC
LISSAMPHIBIA	Amphibamidae	251	251	251	251	?	?	?	?
Melanerpeton_eisfeldi	Amphibamidae	297	295	297	295	EL	EUR	ELC	EURC
Melanerpeton_humbergense	Amphibamidae	297	295	297	295	EL	EUR	ELC	EURC
Melanerpeton_sembachense	Amphibamidae	298.9	297.9	298.9	297.9	EL	EUR	ELC	EURC
Micropholis_stowi	Amphibamidae	252.17	251.2	252.17	251.2	TG	SAF	TGT	SAFT
Pasawioops	Amphibamidae	289.68	288.32	289.68	288.32	EL	ENA	ELC	ENAC
Platyrhinops_lyelli	Amphibamidae	309.1	307	309.1	307	EL	ENA	ELP	ENAP
Plemmyradytes	Amphibamidae	298.9	295	298.9	295	EL	ENA	ELC	ENAC
Rubiostratilia	Amphibamidae	292.6	290.1	292.6	290.1	EL	ENA	ELC	ENAC
Schoenfelderpeton_prescheri	Amphibamidae	297	295	297	295	EL	EUR	ELC	EURC
Tersomius_texensis	Amphibamidae	298.9	295	290.1	286.8	EL	ENA	ELC	ENAC
Anomocephalus	Anomodontia	265.1	260.26	265.1	260.26	TG	SAF	TGG	SAFG
Aulacephalodon	Anomodontia	259.26	256.6	254.85	255.2	TG	SAF	TGL	SAFL
Australobarbarus	Anomodontia	259.8	256.97	259.8	256.97	TL	RUS	TLL	RUSL
Basilodon	Anomodontia	255.2	252.17	255.2	252.17	TG	SAF	TGL	SAFL
Biseridens	Anomodontia	272.3	268.8	272.3	268.8	TL	CHI	TLG	CHIG
Brachyprosopus	Anomodontia	265.1	260.26	265.1	260.26	TG	SAF	TGG	SAFG
Bulbasaurus	Anomodontia	259.26	256.25	259.26	256.25	TG	SAF	TGL	SAFL
Cistecephaloides	Anomodontia	256.25	255.2	256.25	255.2	TG	SAF	TGL	SAFL
Cistecephalus	Anomodontia	259.26	256.25	256.25	255.2	TG	SAF	TGL	SAFL
Colobodectes	Anomodontia	265.1	260.26	265.1	260.26	TG	SAF	TGL	SAFL
Daptocephalus	Anomodontia	256.25	255.55	253.69	252.17	TG	SAF	TGL	SAFL
Daqingshanodon	Anomodontia	255.2	252.17	255.2	252.17	TL	CHI	TLL	CHIL
Delectosaurus	Anomodontia	256.97	253.16	253.16	252.17	TL	RUS	TLL	RUSL
Dicynodon_huenei	Anomodontia	256.25	255.2	256.25	255.2	TG	SAF	TGL	SAFL
Dicynodon_lacerticeps	Anomodontia	256.25	255.55	255.2	252.17	TG	SAF	TGL	SAFL
Dicynodontoides	Anomodontia	259.26	256.25	255.2	252.17	TG	SAF IND	TGL	SAFL INDL
Digalodon	Anomodontia	256.25	255.2	256.25	255.2	TG	SAF	TGL	SAFL
Diictodon	Anomodontia	265.1	260.26	253.69	252.17	TG TL	SAF CHI	TGG TGL TLL	SAFG SAFL CHIL
Dinanomodon	Anomodontia	259.26	255.2	252.17	251.2	TG	SAF	TGL	SAFL
Elph	Anomodontia	256.97	253.16	256.97	252.17	TL	RUS	TLL	RUSL
Emydops_arctatus	Anomodontia	265.1	260.26	255.9	255.2	TG	SAF	TGG TGL	SAFG SAFL
Emydops_oweni	Anomodontia	256.25	255.55	255.9	255.2	TG	SAF	TGL	SAFL
Endothiodon	Anomodontia	265.1	260.26	256.25	255.2	TG	SAF IND	TGG TGL	SAFG SAFL INDL
Eodicynodon_oelofseni	Anomodontia	268.8	265.1	268.8	265.1	TG	SAF	TGG	SAFG
Eodicynodon_oosthuizeni	Anomodontia	268.8	265.1	268.8	265.1	TG	SAF	TGG	SAFG
Eosimops	Anomodontia	265.1	260.26	251.2	251.2	TG	SAF	TGG TGL	SAFG SAFL
Euptychognathus	Anomodontia	260.26	252.17	260.26	252.17	TG	SAF	TGG TGL	SAFG SAFL
Galechirus	Anomodontia	265.1	260.26	265.1	260.26	TG	SAF	TGG	SAFG
Galeops	Anomodontia	265.1	260.26	265.1	260.26	TG	SAF	TGG	SAFG
Galepus	Anomodontia	256.25	255.2	256.25	255.2	TG	SAF	TGG	SAFG
Geikia_elginensis	Anomodontia	254.14	252.17	254.14	252.17	EL	EUR	ELL	EURL
Geikia_locusticeps	Anomodontia	260.26	252.17	260.26	252.17	TG	SAF	TGG TGL	SAFG SAFL
Gordonia	Anomodontia	254.14	252.17	254.14	252.17	EL	EUR	ELL	EURL
Idelesaurus	Anomodontia	261.7	256	261.7	256	TL	RUS	TLG TLL	RUSG RUSL
Interpresosaurus	Anomodontia	253.16	252.17	253.16	252.17	TL	RUS	TLL	RUSL
Jimusaria	Anomodontia	255.2	252.17	255.2	252.17	TL	CHI	TLL	CHIL
KANNEMEYERIIFORMES	Anomodontia	252.17	251.2	252.17	251.2	?	?	?	?
Katumbia	Anomodontia	256.25	255.2	256.25	255.2	TG	SAF	TGL	SAFL
Kawingasaurus	Anomodontia	256.25	255.2	256.25	255.2	TG	SAF	TGL	SAFL
Keyseria	Anomodontia	256.25	255.2	256.25	255.2	TG	SAF	TGL	SAFL
Kitchinganomodon	Anomodontia	256.25	255.2	255.9	255.2	TG	SAF	TGL	SAFL
Kombuisia	Anomodontia	252.17	251.2	251.2	251.2	TG	SAF ANT	TGL TGT	SAFL ANTT
Kwazulusaurus	Anomodontia	255.2	252.17	255.2	252.17	TG	SAF	TGL	SAFL
Lanthanostegus	Anomodontia	268.8	265.1	268.8	265.1	TG	SAF	TGG	SAFG
Lystrosaurus_curvatus	Anomodontia	253.69	252.17	252.17	251.2	TG	SAF ANT	TGL TGT	SAFL SAFT ANTT
Lystrosaurus_declivis	Anomodontia	252.17	251.2	252.17	251.2	TG	SAF	TGT	SAFT
Lystrosaurus_hedini	Anomodontia	252.17	251.2	252.17	251.2	TL	CHI	TLT	CHIT
Lystrosaurus_maccaigi	Anomodontia	255.2	253.69	252.17	251.2	TG	SAF ANT	TGL TGT	SAFL SAFT ANTT
Lystrosaurus_murrayi	Anomodontia	252.17	251.2	252.17	251.2	TG	IND SAF	TGT	INDT SAFT
Myosaurus	Anomodontia	252.17	251.2	252.17	251.2	TG	SAF ANT	TGT	SAFT ANTT
Niassodon	Anomodontia	256.25	255.2	256.25	255.2	TG	SAF	TGL	SAFL
Odontocyclops	Anomodontia	255.2	252.17	255.2	252.17	TG	SAF	TGL	SAFL
Otsheria	Anomodontia	268.8	266	268.8	266	TL	RUS	TLG	RUSG
Oudenodon	Anomodontia	259.26	256.25	255.2	252.17	TG	SAF MAD	TGL	SAFL MADL
Patranomodon	Anomodontia	268.8	265.1	268.8	265.1	TG	SAF	TGG	SAFG
Pelanomodon	Anomodontia	256.25	255.2	255.2	252.17	TG	SAF	TGL	SAFL
Peramodon	Anomodontia	256.97	253.16	256.97	253.16	TL	RUS	TLL	RUSL
Pristerodon	Anomodontia	265.1	260.26	251.2	251.2	TG	SAF IND	TGG TGL	SAFG SAFL INDL
Prosictodon	Anomodontia	265.1	260.26	265.1	260.26	TG	SAF	TGG	SAFG
Rastodon	Anomodontia	265.1	260.26	265.1	260.26	TG	SSA	TGG	SSAG
Rhachiocephalus	Anomodontia	259.26	256.25	255.2	252.17	TG	SAF	TGL	SAFL
Robertia	Anomodontia	265.1	260.26	251.2	251.2	TG	SAF	TGG TGL TGT	SAFG SAFL SAFT
Sauroscaptor	Anomodontia	259.26	255.2	259.26	255.2	TG	IND	TGL	INDL
Sintocephalus	Anomodontia	256.25	255.2	255.9	255.2	TG	SAF	TGL	SAFL
Suminia	Anomodontia	259.8	256.98	259.8	256.98	TL	RUS	TLL	RUSL
Syops	Anomodontia	256.25	255.2	256.25	255.2	TG	SAF	TGL	SAFL
Tiarajudens	Anomodontia	265.1	260.26	265.1	260.26	TG	SSA	TGG	SSAG
Tropidostoma	Anomodontia	259.26	256.25	256.25	255.2	TG	SAF	TGG	SAFG
TSK_2	Anomodontia	256.25	255.2	256.25	255.2	TG	SAF	TGL	SAFL
Turfanodon	Anomodontia	255.2	252.17	255.2	252.17	TL	CHI	TLL	CHIL
Ulemica	Anomodontia	266	265.1	266	262.5	TL	RUS	TLG	RUSG
Vivaxosaurus	Anomodontia	261.7	256	253.16	252.17	TL	RUS	TLG TLL	RUSG RUSL
Anteosaurus	Anteosauridae	265.1	260.26	265.1	260.26	TG	SAF	TGG	SAFG
Archaeosyodon	Anteosauridae	268.8	267	268.8	267	TL	RUS	TLG	RUSG
Australosyodon	Anteosauridae	268.8	265.1	268.8	265.1	TG	SAF	TGG	SAFG
Microsyodon	Anteosauridae	272.3	268.8	270.6	268.8	TL	RUS	TLG	RUSG
Notosyodon	Anteosauridae	266	262.5	266	262.5	TL	RUS	TLG	RUSG
Pampaphoneus	Anteosauridae	265.1	260.26	265.1	260.26	TG	SSA	TLG	SSAG
Sinophoneus	Anteosauridae	272.3	268.8	272.3	268.8	TL	CHI	TLG	CHIG
Syodon	Anteosauridae	266	265.1	266	262.5	TL	RUS	TLG	RUSG
Titanophoneus_adamanteus	Anteosauridae	266	265.1	266	265.1	TL	RUS	TLG	RUSG
Titanophoneus_potens	Anteosauridae	266	265.1	266	262.5	TL	RUS	TLG	RUSG
Anthracosaurus	Anthracosauria	319.2	315.2	309.1	307	EL	EUR ENA	ELP	EURP ENAP
Archeria	Anthracosauria	295	293.8	277.9	276	EL	ENA WNA	ELC	ENAC WNAC
Eoherpeton	Anthracosauria	330.9	327.1	330.9	327.1	EL	EUR	ELM	EURM
Pholiderpeton_attheyi	Anthracosauria	319.2	315.2	315.2	311.1	EL	EUR	ELP	EURP
Pholiderpeton_scutigerum	Anthracosauria	319.2	315.2	319.2	315.2	EL	EUR	ELP	EURP
Proterogyrinus	Anthracosauria	330.9	329	330.9	327.1	EL	EUR ENA	ELM	EURM ENAM
Silvanerpeton	Anthracosauria	334.9	330.9	334.9	330.9	EL	EUR	ELM	EURM
Araeoscelis	Araeoscelida	292.6	290.1	277.9	276	EL	ENA	ELC	ENAC
Petrolacosaurus	Araeoscelida	304.4	304	304.4	304	EL	ENA	ELP	ENAP
Spinoaequalis	Araeoscelida	302.1	300.5	302.1	300.5	EL	ENA	ELP	ENAP
Archegosaurus_decheni	Archegosauroidea	296.3	295.7	296.3	295.7	EL	EUR	ELC	EURC
Cheliderpeton_vranyi	Archegosauroidea	298.9	295	298.9	295	EL	EUR	ELC	EURC
Collidosuchus	Archegosauroidea	268.8	266	268.8	266	TL	RUS	TLG	RUSG
Glanochthon_angusta	Archegosauroidea	296.3	295.7	296.3	295.7	EL	EUR	ELC	EURC
Glanochthon_latirostris	Archegosauroidea	296.3	295.7	296.3	295.7	EL	EUR	ELC	EURC
Intasuchus_silvicola	Archegosauroidea	276	272.3	276	272.3	TL	RUS	TLC	RUSC
Melosaurus_kamaensis	Archegosauroidea	270.6	268.8	270.6	268.8	TL	RUS	TLG	RUSG
Melosaurus_platyrhinus	Archegosauroidea	270.6	268.8	270.6	268.8	TL	RUS	TLG	RUSG
Melosaurus_uralensis	Archegosauroidea	270.6	268.8	266	262.5	TL	RUS	TLG	RUSG
Memonomenos_dyscriton	Archegosauroidea	298.9	297	298.9	297	EL	EUR	ELC	EURC
Platyoposaurus_stuckenbergi	Archegosauroidea	270.6	268.8	266	262.5	TL	RUS	TLG	RUSG
Platyoposaurus_watsoni	Archegosauroidea	270.6	268.8	270.6	268.8	TL	RUS	TLG	RUSG
Prionosuchus_plummeri	Archegosauroidea	280.6	276.2	280.6	276.2	EG	NSA	EGC	NSAC
Sclerocephalus_stambergi	Archegosauroidea	298.9	295	298.9	295	EL	EUR	ELC	EURC
Syndyodosuchus	Archegosauroidea	276	272.3	276	272.3	TL	RUS	ELC	RUSC
Aenigmastropheus	Archosauromorpha	256.25	255.2	256.25	255.2	TG	SAF	TGL	SAFL
ALLOKOTOSAURIA	Archosauromorpha	245.4	245.4	245.4	245.4	?	?	?	?
ARCHOSAURIFORMES	Archosauromorpha	251.2	251.2	251.2	251.2	?	?	?	?
Archosaurus	Archosauromorpha	253.16	252.17	253.16	252.17	TL	RUS	TLL	RUSL
Boreopricea	Archosauromorpha	251.2	251.2	251.2	251.2	TL	RUS	TLT	RUST
Eorasaurus	Archosauromorpha	261.7	256	261.7	256	TL	RUS	TLG TLL	RUSG RUSL
PROLACERTIDAE	Archosauromorpha	252.17	251.2	252.17	251.2	?	?	?	?
Proterosuchus	Archosauromorpha	252.17	251.2	252.17	251.2	TG	SAF	TGT	SAFT
Protorosaurus	Archosauromorpha	257.91	256.02	257.91	256.02	EL	EUR	ELL	EURL
RHYNCHOSAURIA	Archosauromorpha	252.17	251.2	252.17	251.2	?	?	?	?
TANYSTROPHIDAE	Archosauromorpha	244.6	244.6	244.6	244.6	?	?	?	?
Tasmaniosaurus	Archosauromorpha	252.17	251.2	252.17	251.2	TG	AUS	TGT	AUST
Teyujagua	Archosauromorpha	252.17	251.2	252.17	251.2	TG	SSA	TGT	SSAT
Baphetes	Baphetidae	314.5	313.4	309.7	307	EL	EUR ENA	ELP	EURP ENAP
Eucritta	Baphetidae	334.9	330.9	334.9	330.9	EL	EUR	ELM	EURM
Megalocephalus	Baphetidae	314.5	313.4	309.7	307	EL	EUR WNA	ELP	EURP WNAP
Biarmosuchus	Biarmosuchia	272.3	268.8	268.8	265.1	TL	RUS	TLG	RUSG
Bullacephalus	Biarmosuchia	265.1	260.26	265.1	260.26	TG	SAF	TGG	SAFG
Burnetia	Biarmosuchia	255.2	252.17	255.2	252.17	TG	SAF	TGL	SAFL
Herpetoskylax	Biarmosuchia	256.25	255.2	256.25	255.2	TG	SAF	TGL	SAFL
Hipposaurus	Biarmosuchia	265.1	260.26	265.1	260.26	TG	SAF	TGG	SAFG
Ictidorhinus	Biarmosuchia	255.2	252.17	255.2	252.17	TG	SAF	TGL	SAFL
Lemurosaurus	Biarmosuchia	256.25	255.55	255.9	255.55	TG	SAF	TGL	SAFL
Lende	Biarmosuchia	256.25	255.73	256.25	255.73	TG	SAF	TGL	SAFL
Lobalopex	Biarmosuchia	259.26	256.25	259.26	256.25	TG	SAF	TGL	SAFL
Lophorhinus	Biarmosuchia	259.26	256.25	259.26	256.25	TG	SAF	TGL	SAFL
Lycaenodon	Biarmosuchia	256.25	255.2	256.25	255.2	TG	SAF	TGL	SAFL
NHMUK_R871	Biarmosuchia	259.26	256.25	259.26	256.25	TG	SAF	TGL	SAFL
Niuksenitia	Biarmosuchia	261.7	256	261.7	256	TL	RUS	TLG TLL	RUSG RUSL
Pachydectes	Biarmosuchia	265.1	260.26	265.1	260.26	TG	SAF	TGG	SAFG
Paraburnetia	Biarmosuchia	256.25	255.2	256.25	255.2	TG	SAF	TGL	SAFL
Proburnetia	Biarmosuchia	259.8	256.98	259.8	256.98	TL	RUS	TLL	RUSL
Belebey_angustodunensis	Bolosauridae	301.3	295	301.3	295	EL	EUR	ELP ELC	EURP EURC
Belebey_chengi	Bolosauridae	272.3	268.8	272.3	268.8	TL	CHI	TLG	CHIG
Belebey_maximi	Bolosauridae	270.6	268.8	270.6	268.8	TL	RUS	TLG	RUSG
Belebey_vegrandis	Bolosauridae	270.6	268.8	270.6	268.8	TL	RUS	TLG	RUSG
Bolosaurus_grandis	Bolosauridae	289.68	288.32	289.68	288.32	EL	ENA	TLC	ENAC
Bolosaurus_striatus	Bolosauridae	295	292.6	286.8	277.9	EL	ENA WNA	ELC	ENAC WNAC
Erpetonyx	Bolosauridae	301.3	298.9	301.3	298.9	EL	ENA	ELP	ENAP
Eudibamus	Bolosauridae	290.1	286.8	290.1	286.8	EL	EUR	ELC	EURC
Captorhinikos_chozaensis	Captorhinidae	277.9	272.3	274.1	272.3	EL	ENA	ELC	ENAC
Captorhinikos_valensis	Captorhinidae	276	274.1	276	274.1	EL	ENA	ELC	ENAC
Captorhinus_aguti	Captorhinidae	290.1	288.32	274.1	272.3	EL EG	ENA WNA NSA	ELC EGC	ENAC WNAC NSAC
Captorhinus_laticeps	Captorhinidae	292.6	290.1	283.5	277.9	EL	ENA	ELC	ENAC
Captorhinus_magnus	Captorhinidae	289.68	288.32	289.68	288.32	EL	ENA	ELC	ENAC
Concordia	Captorhinidae	302.1	300.5	302.1	300.5	EL	ENA	ELP	ENAP
Gansurhinus	Captorhinidae	272.3	268.8	255.2	252.17	TL	CHI	TLG TLL	CHIG CHIL
Labidosaurikos	Captorhinidae	277.9	275.1	274.1	272.3	EL	ENA	ELC	ENAC
Labidosaurus	Captorhinidae	286.8	277.9	275.1	274.1	EL	ENA WNA	ELC	ENAC WNAC
MBCN_15730	Captorhinidae	259.1	252.17	259.1	252.17	EL	EUR	ELL	EURL
Moradisaurus	Captorhinidae	254.14	252.17	254.14	252.17	EG	NAF	EGL	NAFL
Opisthodontosaurus	Captorhinidae	289.68	288.32	289.68	288.32	EL	ENA	ELC	ENAC
Protocaptorhinus	Captorhinidae	290.1	286.8	290.1	286.8	EL	ENA	ELC	ENAC
Reiszorhinus	Captorhinidae	286.8	277.9	286.8	277.9	EL	ENA	ELC	ENAC
Rhiodenticulatus	Captorhinidae	298.9	295	298.9	295	EL	WNA	ELC	WNAC
Romeria_prima	Captorhinidae	295	292.6	293.8	292.6	EL	ENA	ELC	ENAC
Romeria_texana	Captorhinidae	295	293.8	295	293.8	EL	ENA	ELC	ENAC
Rothianiscus	Captorhinidae	271.7	271.2	269.7	268.8	EL	ENA	ELG	ENAG
Saurorictus	Captorhinidae	259.26	256.25	259.26	256.25	TG	SAF	TGL	SAFG
Thuringothyris	Captorhinidae	290.1	286.8	290.1	286.8	EL	EUR	ELC	EURC
Angelosaurus_dolani	Caseidae	272.3	270.6	272.3	270.6	EL	ENA	ELG	ENAG
Angelosaurus_greeni	Caseidae	271.1	270.6	271.1	270.6	EL	ENA	ELG	ENAG
Angelosaurus_romeri	Caseidae	272.3	268.8	272.3	268.8	EL	ENA	ELG	ENAG
Callibrachion	Caseidae	301.3	295	301.3	295	EL	EUR	ELP ELC	EURP EURC
Casea_broilii	Caseidae	277.9	276	277.9	276	EL	ENA	ELC	ENAC
Casea_halselli	Caseidae	274.1	272.3	274.1	272.3	EL	ENA	ELC	ENAC
Casea_nicholsi	Caseidae	275.1	274.1	275.1	274.1	EL	ENA	ELC	ENAC
Caseoides	Caseidae	272.3	270.6	272.3	270.6	EL	ENA	ELG	ENAG
Caseopsis	Caseidae	271.7	270.6	271.1	270.6	EL	ENA	ELG	ENAG
Cotylorhynchus_bransoni	Caseidae	272.3	268.8	272.3	268.8	EL	ENA	ELG	ENAG
Cotylorhynchus_hancocki	Caseidae	271.7	271.1	271.1	270.6	EL	ENA	ELG	ENAG
Cotylorhynchus_romeri	Caseidae	277.9	272.3	277.9	272.3	EL	ENA	ELC	ENAC
Datheosaurus	Caseidae	301.3	298.9	301.3	298.9	EL	EUR	ELP	EURP
Ennatosaurus	Caseidae	272.3	266	272.3	266	TL	RUS	TLG	RUSG
Eocasea	Caseidae	302.1	300.5	302.1	300.5	EL	ENA	ELP	ENAP
Euromycter	Caseidae	292.6	284.9	292.6	284.9	EL	EUR	ELC	EURC
Oromycter	Caseidae	289.68	288.32	289.68	288.32	EL	ENA	ELC	ENAC
Phreatophasma	Caseidae	272.3	268.8	272.3	268.8	TL	RUS	TLG	RUSG
Ruthenosaurus	Caseidae	284.9	277.2	284.9	277.2	EL	EUR	ELC	EURC
Trichasaurus	Caseidae	277.9	276	277.9	276	EL	ENA	ELC	ENAC
Axitectum	Chroniosuchia	252.17	251.2	251.2	251.2	TL	RUS	TLT	RUST
Bystrowiana	Chroniosuchia	256.25	255.2	253.16	252.17	TL	RUS CHI	TLL	RUSL CHIL
Bystrowiella	Chroniosuchia	237	237	237	237	EL	EUR	ELT	EURT
Chroniosaurus_dongusensis	Chroniosuchia	261.7	258.9	261.7	258.9	TL	RUS	TLL	RUSL
Chroniosaurus_levis	Chroniosuchia	258.9	256	258.9	256	TL	RUS	TLL	RUSL
Chroniosuchus	Chroniosuchia	261.7	256	256.97	253.16	TL	RUS	TLG TLL	RUSG RUSL
Dromotectum	Chroniosuchia	256.25	255.2	251.2	251.2	TL	RUS CHI	TLL TLT	CHIL RUST
Jarilinus	Chroniosuchia	256.97	253.16	256.97	253.16	TL	RUS	TLL	RUSL
Madygenerpeton	Chroniosuchia	242	242	242	242	TL	RUS	TLT	RUST
Suchonica	Chroniosuchia	259.8	258.4	259.8	258.4	TL	RUS	TLL	RUSL
Synesuchus	Chroniosuchia	242	242	242	242	TL	RUS	TLT	RUST
Uralerpeton	Chroniosuchia	253.16	252.17	253.16	252.17	TL	RUS	TLL	RUSL
Colosteus	Colosteidae	309.1	307	309.1	307	EL	ENA	ELP	ENAP
Greerepeton	Colosteidae	330.9	329	328	325.8	EL	ENA	ELM	ENAM
Abdalodon	Cynodontia	259.26	256.25	259.26	256.25	TG	SAF	TGL	SAFL
Charassognathus	Cynodontia	259.26	256.25	259.26	256.25	TG	SAF	TGL	SAFL
Cynosaurus	Cynodontia	256.25	255.55	252.17	251.2	TG	SAF	TGL	SAFL
Dvinia	Cynodontia	256.97	253.16	256.97	253.16	TL	RUS	TLL	RUSL
EUCYNODONTIA	Cynodontia	251.2	251.2	251.2	251.2	?	?	?	?
Galesaurus	Cynodontia	252.17	251.2	252.17	251.2	TG	SAF	TGT	SAFT
Nanictosaurus	Cynodontia	255.2	252.17	255.2	252.17	TG	SAF	TGL	SAFL
Procynosuchus	Cynodontia	259.26	256.25	255.2	252.17	TL EL TG	SAF RUS EUR	TLL ELL TGL	SAFL RUSL EURL
Progalesaurus	Cynodontia	252.17	251.2	252.17	251.2	TG	SAF	TGT	SAFT
Thrinaxodon	Cynodontia	255.2	252.17	252.17	251.2	TG	SAF ANT	TGP TGT	SAFP SAFT ANTT
Alveusdectes	Diadectomorpha	256.25	255.2	256.25	255.2	TL	CHI	TLL	CHIL
Ambedus	Diadectomorpha	297.9	297	297.9	297	EL	ENA	ELC	ENAC
Desmatodon	Diadectomorpha	307	303.7	298.9	295	EL	ENA WNA	ELP ELC	ENAP WNAP WNAC
Diadectes_tenuitectes	Diadectomorpha	277.9	276	277.9	276	EL	ENA	ELC	ENAC
Diasparactus	Diadectomorpha	302.1	300.5	298.9	295	EL	ENA WNA	ELP ELC	ENAP WNAC
Limnoscelis	Diadectomorpha	303.7	298.9	292.6	290.1	EL	WNA	ELP ELC	WNAP WNAC
Orobates	Diadectomorpha	290.1	286.8	290.1	286.8	EL	EUR	ELC	EURC
Tseajaia	Diadectomorpha	295	290.1	292.6	290.1	EL	WNA	ELC	WNAC
CHORISTODERA	Diapsida	208.5	208.5	208.5	208.5	?	?	?	?
Coelurosauravus	Diapsida	259.8	256.02	255.7	252.17	EL TG	MAD	TGL	MADL
ICHTHYOSAUROMORPHA	Diapsida	251.2	251.2	251.2	251.2	?	?	?	?
Lanthanolania	Diapsida	272.3	266	272.3	266	TL	RUS	TLG	RUSG
LEPIDOSAURIFORMES	Diapsida	249.2	249.2	249.2	249.2	?	?	?	?
Orovenator	Diapsida	289.68	288.32	289.68	288.32	EL	ENA	ELC	ENAC
Tangasaurus	Diapsida	254.14	252.17	254.14	252.17	TG	SAF	TLL	SAFL
Youngina	Diapsida	256.25	254.85	255.2	252.17	TG	SAF	TLL	SAFL
Acheloma_cumminsi	Dissorophidae	295	293.8	277.9	276	EL	ENA	ELC	ENAC
Acheloma_dunni	Dissorophidae	289.68	288.32	289.68	288.32	EL	ENA	ELC	ENAC
Aconastes_vesperus	Dissorophidae	298.9	295	298.9	295	EL	WNA	ELC	WNAC
Actiobates	Dissorophidae	304.4	304	304.4	304	EL	ENA	ELP	ENAP
Aspidosaurus_binasseri	Dissorophidae	283.5	277.9	277.9	276	EL	ENA	ELC	ENAC
Brevidorsum	Dissorophidae	298.9	295	298.9	295	EL	ENA	ELC	ENAC
Broiliellus_brevis	Dissorophidae	295	293.8	295	292.6	EL	ENA	ELC	ENAC
Broiliellus_olsoni	Dissorophidae	292.6	290.1	292.6	290.1	EL	ENA	ELC	ENAC
Broiliellus_reiszi	Dissorophidae	298.9	295	298.9	295	EL	WNA	ELC	WNAC
Broiliellus_texensis	Dissorophidae	286.8	277.9	286.8	277.9	EL	ENA	ELC	ENAC
Cacops_aspidephorus	Dissorophidae	277.9	276	274.1	272.3	EL	ENA	ELC	ENAC
Cacops_morrisi	Dissorophidae	289.68	288.32	289.68	288.32	EL	ENA	ELC	ENAC
Cacops_woehri	Dissorophidae	289.68	288.32	289.68	288.32	EL	ENA	ELC	ENAC
Conjunctio	Dissorophidae	298.9	295	292.6	290.1	EL	ENA WNA	ELC	ENAC WNAC
Dissorophus_multicinctus	Dissorophidae	295	292.6	277.9	276	EL	ENA	ELC	ENAC
Ecolsonia_cutlerensis	Dissorophidae	298.9	295	298.9	295	EL	WNA	ELC	WNAC
Fedexia	Dissorophidae	307	303.7	307	303.7	EL	ENA	ELP	ENAP
Kamacops	Dissorophidae	268.8	266	268.8	266	TL	RUS	TLG	RUSG
Phonerpeton_pricei	Dissorophidae	295	292.6	290.1	286.8	EL	ENA	ELC	ENAC
Platyhistrix	Dissorophidae	303.7	298.9	295	290.1	EL	WNA ENA	ELP ELC	WNAP WNAC ENAC
Reiszerpeton	Dissorophidae	295	292.6	295	292.6	EL	ENA	ELC	ENAC
Rotaryus_gothae	Dissorophidae	290.1	286.8	290.1	286.8	EL	EUR	ELC	EURC
Scapanops_neglecta	Dissorophidae	292.6	290.1	292.6	290.1	EL	ENA	ELC	ENAC
Tambachia	Dissorophidae	290.1	286.8	290.1	286.8	EL	EUR	ELC	EURC
Zygosaurus	Dissorophidae	268.8	266	268.8	266	TL	RUS	TLG	RUSG
Dendrepeton_confusum	Dissorophoidea	314.5	313.4	314.5	313.4	EL	ENA	ELP	ENAP
Acroplous_vorax	Dvinosauria	298.9	295	295	290.1	EL	ENA	ELC	ENAC
Balanerpeton_woodi	Dvinosauria	334.9	330.9	334.9	330.9	EL	EUR	ELM	EURM
Dendrerpeton_acadianum	Dvinosauria	314.5	313.4	314.5	313.4	EL	ENA	ELP	ENAP
Dvinosaurus_primus	Dvinosauria	261.7	256	256.97	253.16	TL	RUS	TLL	RUSL
Eugyrinus_wildi	Dvinosauria	323.2	321.6	323.2	321.6	EL	EUR	ELP	EURP
Isodectes_obtusus	Dvinosauria	311.2	309.1	277.9	276	EL	ENA	ELP ELC	ENAP ENAC
Isodectes_punctulatus	Dvinosauria	309.1	307	309.1	307	EL	ENA	ELP	ENAP
Neldasaurus_wrightae	Dvinosauria	303.7	295	295	292.6	EL	ENA	ELP ELC	ENAP ENAC
Perryella_olsoni	Dvinosauria	290.1	286.8	290.1	286.8	EL	ENA	ELC	ENAC
Procuhy_nazariensis	Dvinosauria	280.6	276.2	280.6	276.2	EG	NSA	EGC	NSAC
Slaugenhopia_texensis	Dvinosauria	271.1	270.6	271.1	270.6	EL	ENA	ELG	ENAG
Thabanchuia_oomie	Dvinosauria	252.17	251.2	252.17	251.2	TG	SAF	TGT	SAFT
Timonya_anneae	Dvinosauria	280.6	276.2	280.6	276.2	EG	NSA	EGC	NSAC
Trimerorhachis_insignis	Dvinosauria	295	290.1	276	272.3	EL	ENA	ELC	ENAC
Tupilakosaurus_wetlugensis	Dvinosauria	252.17	251.2	252.17	251.2	TL	RUS	TLT	RUST
Edaphosaurus_boanerges	Edaphosauridae	295	292.6	290.1	286.8	EL	ENA	ELC	ENAC
Edaphosaurus_colohistion	Edaphosauridae	303.7	301.3	303.7	301.3	EL	ENA	ELP	ENAP
Edaphosaurus_cruciger	Edaphosauridae	293.8	292.6	286.8	277.9	EL	ENA	ELC	ENAC
Edaphosaurus_novomexicanus	Edaphosauridae	298.9	295	295	290.1	EL	WNA	ELC	WNAC
Edaphosaurus_pogonias	Edaphosauridae	295	290.1	277.9	276	EL	ENA	ELC	ENAC
Glaucosaurus	Edaphosauridae	286.8	277.9	286.8	277.9	EL	ENA	ELC	ENAC
Ianthasaurus	Edaphosauridae	304.4	304	304.4	304	EL	ENA	ELP	ENAP
Lupeosaurus	Edaphosauridae	295	293.8	290.1	286.1	EL	ENA	ELC	ENAC
Adamanterpeton_ohioensis	Edopoidea	309.1	307	309.1	307	EL	ENA	ELP	ENAP
Chenoprosopus_lewisi	Edopoidea	303.7	295	295	290.1	EL	ENA	ELP ELC	ENAP ENAC
Chenoprosopus_milleri	Edopoidea	298.9	295	295	290.1	EL	WNA	ELC	WNAC
Cochleosaurus_bohemicus	Edopoidea	309.7	307	309.7	307	EL	EUR	ELP	EURP
Cochleosaurus_florensis	Edopoidea	315.2	311.1	315.2	311.1	EL	ENA	ELP	ENAP
Edops_craigi	Edopoidea	298.9	295	295	292.6	EL	ENA	ELC	ENAC
Nigerpeton_riclesi	Edopoidea	254.14	252.17	254.14	252.17	EG	NAF	EGL	NAFL
Procochleosaurus_jarrowensis	Edopoidea	319.2	315.2	319.2	315.2	EL	EUR	ELP	EURP
Saharastega	Edopoidea	254.14	252.17	254.14	252.17	EG	NAF	EGL	NAFL
Eothyris	Eothyrididae	290.1	286.8	290.1	286.8	EL	ENA	ELC	ENAC
Oedaleops	Eothyrididae	298.9	295	298.9	295	EL	WNA	ELC	WNAC
Vaughnictis	Eothyrididae	298.9	295	298.9	295	EL	WNA	ELC	WNAC
Actinodon_frossardi	Eryopidae	301.3	295	301.3	295	EL	EUR	ELP ELC	EURP EURC
Clamorosaurus	Eryopidae	276	272.3	276	272.3	TL	RUS	TLC	RUSC
Eryops_megacephalus	Eryopidae	298.9	297.9	274.1	272.3	EL	ENA WNA	ELC	ENAC WNAC
Glaukerpeton	Eryopidae	307	303.7	307	303.7	EL	ENA	ELP	ENAP
Onchiodon_labyrinthicus	Eryopidae	295	292.6	293.8	291.3	EL	EUR	ELC	EURC
Parioxys	Eryopidae	295	292.6	277.9	276	EL	ENA	ELC	ENAC
POL_F_2012_001	Eryopidae	302.4	297.6	302.4	297.6	EL	EUR	ELP ELC	EURP EURC
Anthracodromeus	Eureptilia	309.1	307	309.1	307	EL	ENA	ELP	ENAP
Brouffia	Eureptilia	309.7	307	309.7	307	EL	EUR	ELP	EURP
Cephalerpeton	Eureptilia	309.1	307	309.1	307	EL	ENA	ELP	ENAP
Claudiosaurus	Eureptilia	259.8	252.17	259.8	252.17	TG	MAD	TGL	MADL
Coelostegus	Eureptilia	309.7	307	309.7	307	EL	EUR	ELP	EURP
Hylonomus	Eureptilia	314.5	313.4	314.5	313.4	EL	ENA	ELP	ENAP
Paleothyris	Eureptilia	315.2	311.1	315.2	311.1	EL	ENA	ELP	ENAP
Protorothyris	Eureptilia	298.9	297.9	298.9	297.9	EL	ENA	ELC	ENAC
Aelurognathus	Gorgonopsia	256.25	255.2	255.2	252.17	TG	SAF	TGL	SAFL
Arctognathus	Gorgonopsia	256.25	255.2	256.25	255.2	TG	SAF	TGL	SAFL
Clelandina	Gorgonopsia	256.25	255.55	256.25	255.2	TG	SAF	TGL	SAFL
Cyonosaurus	Gorgonopsia	256.25	255.55	255.9	255.2	TG	SAF	TGL	SAFL
Dinogorgon	Gorgonopsia	256.25	255.2	255.9	255.2	TG	SAF	TGL	SAFL
Eriphostoma	Gorgonopsia	265.1	260.26	265.1	260.26	TG	SAF	TGG	SAFG
Gorgonops	Gorgonopsia	260.26	259.26	255.2	252.17	TG	SAF	TGG TGL	SAFG SAFL
Leontosaurus	Gorgonopsia	255.2	252.17	255.2	252.17	TG	SAF	TGL	SAFL
Lycaenops	Gorgonopsia	255.9	255.2	255.9	255.2	TG	SAF	TGL	SAFL
Rubidgea	Gorgonopsia	256.25	255.2	255.2	252.17	TG	SAF	TGL	SAFL
Ruhuhucerberus	Gorgonopsia	256.25	255.2	256.25	255.2	TG	SAF	TGL	SAFL
Smilesaurus	Gorgonopsia	256.25	255.2	256.25	255.2	TG	SAF	TGL	SAFL
Sycosaurus_laticeps	Gorgonopsia	255.2	252.17	255.2	252.17	TG	SAF	TGL	SAFL
Sycosaurus_nowaki	Gorgonopsia	256.25	255.2	256.25	255.2	TG	SAF	TGL	SAFL
Konzhukovia_sangabrielensis	Konzhukoviidae	265.1	260.26	265.1	260.26	TG	SSA	TGG	SSAG
Konzhukovia_tarda	Konzhukoviidae	268.8	266	268.8	266	TL	RUS	TLG	RUSG
Konzhukovia_vetusta	Konzhukoviidae	266	265.1	266	262.5	TL	RUS	TLG	RUSG
Tryphosuchus_paucidens	Konzhukoviidae	266	265.1	266	262.5	TL	RUS	TLG	RUSG
Acleistorhinus	Lanthanosuchoidea	277.9	272.3	277.9	272.3	EL	ENA	ELC	ENAC
Colobomycter_pholeter	Lanthanosuchoidea	289.68	288.32	289.68	288.32	EL	ENA	ELC	ENAC
Colobomycter_vaughni	Lanthanosuchoidea	289.68	288.32	289.68	288.32	EL	ENA	ELC	ENAC
Delorhynchus	Lanthanosuchoidea	289.68	288.32	289.68	288.32	EL	ENA	ELC	ENAC
Feeserpeton	Lanthanosuchoidea	289.68	288.32	289.68	288.32	EL	ENA	ELC	ENAC
Lanthanosuchus	Lanthanosuchoidea	266	262.5	266	262.5	TL	RUS	TLG	RUSG
Elachistosuchus	Lepidosauromorpha	217.8	217.8	217.8	217.8	EL	EUR	ELT	EURT
SAUROPTERYGIA	Lepidosauromorpha	247.2	247.2	247.2	247.2	?	?	?	?
Scincosaurus	Lepospondyli	309.7	307	301.3	295	EL	EUR	ELP ELC	EURP EURC
Utaherpeton	Lepospondyli	327.1	323.2	327.1	323.2	EL	WNA	ELM	WNAM
Brachydectes	Lysorophia	309.1	307	276.2	274.1	EL	ENA	ELP ELC	ENAP ENAC
MESOSAURIDAE	Mesosauridae	280.7	271.1	280.7	271.1	TG	SAF SSA	TGC	SAFC SSAC
Branchierpeton_amblystomum	Micromelerpetontidae	293.8	291.3	293.8	291.3	EL	EUR	ELC	EURC
Limnogyrinus_elegans	Micromelerpetontidae	309.7	307	309.7	307	EL	EUR	ELP	EURP
Micromelerpeton_credneri	Micromelerpetontidae	297	296.3	297	296.3	EL	EUR	ELC	EURC
Altenganerpeton	Microsauria	297.9	297	297.9	297	EL	EUR	ELC	EURC
Asaphestera	Microsauria	314.5	313.4	314.5	313.4	EL	ENA	ELP	ENAP
Batropetes	Microsauria	297	295	293.8	291.3	EL	EUR	ELC	EURC
Cardiocephalus_peabodyi	Microsauria	289.68	288.32	289.68	288.32	EL	ENA	ELC	ENAC
Cardiocephalus_sternbergi	Microsauria	289.68	288.32	277.9	272.3	EL	ENA	ELC	ENAC
Carrolla	Microsauria	290.1	286.8	290.1	286.8	EL	ENA	ELC	ENAC
Eocaecilia	Microsauria	199.3	199.3	199.3	199.3	EL	WNA	ELT	WNAT
Euryodus_daylae	Microsauria	277.9	276	277.9	276	EL	ENA	ELC	ENAC
Euryodus_primus	Microsauria	289.68	288.32	277.9	276	EL	ENA	ELC	ENAC
Hapsidopareion	Microsauria	277.9	276	277.9	276	EL	ENA	ELC	ENAC
Huskerpeton_englehorni	Microsauria	298.9	295	298.9	295	EL	ENA	ELC	ENAC
Micraroter	Microsauria	277.9	276	277.9	276	EL	ENA	ELC	ENAC
Microbrachis	Microsauria	309.7	307	309.7	307	EL	EUR	ELP	EURP
Nannaroter	Microsauria	289.68	288.32	289.68	288.32	EL	ENA	ELC	ENAC
Pantylus	Microsauria	298.9	295	277.9	276	EL	ENA WNA	ELC	ENAC WNAC
Pariotichus	Microsauria	293.8	292.6	277.9	276	EL	ENA	ELC	ENAC
Pelodosotis	Microsauria	277.9	276	277.9	276	EL	ENA	ELC	ENAC
Proxilodon_bonneri	Microsauria	295	290.1	295	290.1	EL	ENA	ELC	ENAC
Quasicaecilia	Microsauria	277.9	276	277.9	276	EL	ENA	ELC	ENAC
Rhynchonkos	Microsauria	277.9	272.3	277.9	272.3	EL	ENA	ELC	ENAC
Saxonerpeton	Microsauria	295.5	295	295.5	295	EL	EUR	ELC	EURC
Sparodus	Microsauria	309.7	307	309.7	307	EL	EUR	ELP	EURP
Stegotretus	Microsauria	298.9	295	298.9	295	EL	WNA	ELC	WNAC
Tambaroter	Microsauria	290.1	286.8	290.1	286.8	EL	ENA	ELC	ENAC
Tuditanus	Microsauria	309.1	307	309.1	307	EL	ENA	ELP	ENAP
Broomia	Milleretidae	265.1	260.26	265.1	260.26	TG	SAF	TGG	SAFG
Eunotosaurus	Milleretidae	265.1	260.26	265.1	260.26	TG	SAF	TGG	SAFG
Milleretta	Milleretidae	256.25	255.2	255.2	252.17	TG	SAF	TGL	SAFL
Milleropsis	Milleretidae	255.2	252.17	255.2	252.17	TG	SAF	TGL	SAFL
Millerosaurus_nuffieldi	Milleretidae	255.2	252.17	255.2	252.17	TG	SAF	TGL	SAFL
Millerosaurus_ornatus	Milleretidae	255.2	252.17	255.2	252.17	TG	SAF	TGL	SAFL
Batrachiderpeton	Nectridea	313.3	311.2	313.3	311.2	EL	EUR	ELP	EURP
Diceratosaurus	Nectridea	313.3	311.2	309.1	307	EL	ENA	ELP	ENAP
Diplocaulus_magnicornis	Nectridea	295	290.1	276	274.1	EL	ENA	ELC	ENAC
Diplocaulus_minimus	Nectridea	259.8	256.97	259.8	256.97	EG	NAF	EGL	NAFL
Diploceraspis	Nectridea	307	303.7	297.3	297	EL	ENA	ELP	ENAP
Keraterpeton_galvani	Nectridea	323.2	319.2	323.2	319.2	EL	EUR	ELP	EURP
Peronendon	Nectridea	277.9	276	276	274.1	EL	ENA	ELC	ENAC
Ptyonius	Nectridea	319.2	315.2	309.1	307	EL	WNA ENA	ELP	WNAP ENAP
Sauropleura_scalaris	Nectridea	309.7	307	309.7	307	EL	EUR	ELP	EURP
Urocordylus	Nectridea	323.2	319.2	323.2	319.2	EL	EUR	ELP	EURP
Bashkyroleter_bashkyricus	Nycteroleteridae	270.6	268.8	270.6	268.8	TL	RUS	TLG	RUSG
Bashkyroleter_mesensis	Nycteroleteridae	272.3	266	272.3	266	TL	RUS	TLG	RUSG
Emeroleter	Nycteroleteridae	259.8	256.98	259.8	256.98	TL	RUS	TLL	RUSL
Macroleter	Nycteroleteridae	272.3	268.8	272.3	266	EL TL	ENA RUS	ELG TLG	ENAG RUSG
Nycteroleter	Nycteroleteridae	272.3	266	272.3	266	TL	RUS	TLG	RUSG
Rhipaeosaurus	Nycteroleteridae	270.6	268.8	270.6	268.8	TL	RUS	TLG	RUSG
Tokosaurus	Nycteroleteridae	268.8	266	268.8	266	TL	RUS	TLG	RUSG
Abyssomedon	Nyctiphruretidae	289.68	288.32	289.68	288.32	EL	ENA	ELC	ENAC
Nyctiphruretus	Nyctiphruretidae	272.3	266	272.3	266	TL	RUS	TLG	RUSG
Archaeothyris	Ophiacodontidae	315.2	311.1	309.7	307	EL	EUR ENA	ELP	EURP ENAP
Echinerpeton	Ophiacodontidae	315.2	311.1	315.2	311.1	EL	ENA	ELP	ENAP
Ophiacodon	Ophiacodontidae	298.9	295	277.9	276	EL	ENA WNA	ELC	ENAC WNAC
Stereophallodon	Ophiacodontidae	298.9	295	298.9	295	EL	ENA	ELC	ENAC
Varanosaurus	Ophiacodontidae	295	293.8	277.9	276	EL	ENA	ELC	ENAC
Barasaurus	Owenettidae	259.8	252.17	252.17	251.2	TG	MAD	TGL TGT	MADL MADT
Owenetta	Owenettidae	256.25	255.55	251.2	251.2	TG	SAF	TGL TGT	SAFL SAFT
Australothyris	Parareptilia	262.68	260.26	262.68	260.26	TG	SAF	TGG	SAFG
Microleter	Parareptilia	289.68	288.32	289.68	288.32	EL	ENA	ELC	ENAC
Anthodon	Pareiasauria	259.26	256.25	256.25	255.2	TG	SAF	TGL	SAFL
Arganaceras	Pareiasauria	259.8	256.97	259.8	256.97	EG	NAF	EGL	NAFL
Bradysaurus_baini	Pareiasauria	265.1	260.26	265.1	260.26	TG	SAF	TGG	SAFG
Bradysaurus_seeleyi	Pareiasauria	265.1	260.26	265.1	260.26	TG	SAF	TGG	SAFG
Bunostegos	Pareiasauria	254.14	252.17	254.14	252.17	EG	NAF	EGL	NAFL
Deltavjatia	Pareiasauria	259.8	256.98	259.8	256.98	TL	RUS	TLL	RUSL
Elginia	Pareiasauria	254.14	252.17	254.14	252.17	EL	EUR	ELL	EURL
Embrithosaurus	Pareiasauria	265.1	260.26	265.1	260.26	TG	SAF	TGG	SAFG
Honania	Pareiasauria	256.25	255.2	256.25	255.2	TL	CHI	TLL	CHIL
Huanghesaurus	Pareiasauria	254.14	252.17	254.14	252.17	TL	CHI	TLL	CHIL
Nanoparia	Pareiasauria	256.25	255.55	256.25	255.2	TG	SAF	TGL	SAFL
Nochelesaurus	Pareiasauria	265.1	260.26	265.1	260.26	TG	SAF	TGG	SAFG
Obirkovia	Pareiasauria	253.16	252.17	253.16	252.17	TL	RUS	TLL	RUSL
Parasaurus	Pareiasauria	258.9	255.7	258.9	255.7	EL	EUR	ELL	EURL
Pareiasaurus	Pareiasauria	259.26	256.25	255.2	252.17	TG	SAF	TGL	SAFL
Pareiasuchus_nasicornis	Pareiasauria	256.25	255.2	256.25	255.2	TG	SAF	TGL	SAFL
Pareiasuchus_peringueyi	Pareiasauria	259.26	256.25	259.26	256.25	TG	SAF	TGL	SAFL
Provelosaurus	Pareiasauria	265.1	260.26	265.1	260.26	TG	SSA	TGG	SSAG
Pumiliopareia	Pareiasauria	256.25	255.2	256.25	255.2	TG	SAF	TGL	SAFL
Sanchuansaurus	Pareiasauria	254.14	253.16	253.16	252.17	TL	CHI	TLL	CHIL
Scutosaurus	Pareiasauria	261.7	256	256.97	253.16	TL	RUS	TLG TLL	RUSG RUSL
Shansisaurus	Pareiasauria	254.14	253.16	253.16	252.17	TL	CHI	TLL	CHIL
Shihtienfenia	Pareiasauria	254.14	253.16	253.16	252.17	TL	CHI	TLL	CHIL
Coletta	Procolophonidae	251.2	251.2	251.2	251.2	TG	SAF	TGT	SAFT
Eumetabolodon_dongshengensis	Procolophonidae	252.17	251.2	252.17	251.2	TL	CHI	TLT	CHIT
Kitchingnathus	Procolophonidae	252.17	251.2	252.17	251.2	TG	SAF	TGT	SAFT
LEPTOPLEURINAE	Procolophonidae	252.17	251.2	251.2	251.2	?	?	?	?
Neoprocolophon	Procolophonidae	247.2	247.2	247.2	247.2	TL	CHI	TLT	CHIT
Pentaedrusaurus	Procolophonidae	251.2	251.2	251.2	251.2	TL	CHI	TLT	CHIT
Phaanthosaurus	Procolophonidae	252.17	251.2	252.17	251.2	TL	RUS	TLT	RUST
Phonodus	Procolophonidae	252.17	251.2	252.17	251.2	TG	SAF	TGT	SAFT
Pintosaurus	Procolophonidae	252.17	251.2	252.17	251.2	TG	SSA	TGT	SSAT
PROCOLOPHONINAE	Procolophonidae	252.17	251.2	252.17	251.2	?	?	?	?
Sauropareion	Procolophonidae	252.17	251.2	252.17	251.2	TG	SAF	TGT	SAFT
Theledectes	Procolophonidae	247.2	247.2	247.2	247.2	TG	SAF	TGT	SAFT
Tichvinskia	Procolophonidae	251.2	251.2	251.2	251.2	TL	RUS	TLT	RUST
Timanophon	Procolophonidae	251.2	251.2	251.2	251.2	TL	RUS	TLT	RUST
Sarmatosuchus	Proterosuchidae	247.2	247.2	247.2	247.2	TL	RUS	TLT	RUST
Bruktererpeton	Reptiliamorpha	327.1	323.2	327.1	323.2	EL	EUR	ELM	EURM
Caerorhachis	Reptiliamorpha	330.9	327.1	330.9	327.1	EL	EUR	ELM	EURM
Gephyrostegus	Reptiliamorpha	309.7	307	309.7	307	EL	EUR	ELP	EURP
Solenodonsaurus	Reptiliamorpha	309.7	307	309.7	307	EL	EUR	ELP	EURP
Westlothiana	Reptiliamorpha	334.9	330.9	334.9	330.9	EL	EUR	ELM	EURM
Australerpeton_cosgriffi	Rhinesuchidae	265.1	260.26	265.1	260.26	TG	SSA	TGG	SSAG
BP_1_4473	Rhinesuchidae	255.2	252.17	255.2	252.17	TG	SAF	TGL	SAFL
Broomistega_putterelli	Rhinesuchidae	252.17	251.2	252.17	251.2	TG	SAF	TGT	SAFT
Laccosaurus_watsoni	Rhinesuchidae	256.25	255.73	255.2	252.17	TG	SAF	TGL	SAFL
Parapytanga_catarinensis	Rhinesuchidae	265.1	260.26	265.1	260.26	TG	SSA	TGG	SSAG
Peltobatrachus_putulatus	Rhinesuchidae	259.26	256.25	259.26	256.25	TG	SAF	TGL	SAFL
Rhineceps_nyasaensis	Rhinesuchidae	256.25	255.73	256.25	255.73	TG	SAF	TGL	SAFL
Rhinesuchoides_tenuiceps	Rhinesuchidae	265.1	260.26	259.26	256.25	TG	SAF	TGG	SAFG
Rhinesuchus_broomianus	Rhinesuchidae	259.26	256.25	259.26	256.25	TG	SAF	TGL	SAFL
Rhinesuchus_capensis	Rhinesuchidae	265.1	260.26	259.26	256.25	TG	SAF	TGG	SAFG
Rhinesuchus_whaitsi	Rhinesuchidae	265.1	260.26	265.1	260.26	TG	SAF	TGG	SAFG
Serra_do_Cadeado_Specimen	Rhinesuchidae	265.1	260.26	265.1	260.26	TG	SSA	TGG	SSAG
STEREOSPONDYLI	Rhinesuchidae	252.17	251.2	252.17	251.2	?	?	?	?
Uranocentrodon_senekalensis	Rhinesuchidae	252.17	251.2	252.17	251.2	TG	MAD	TGL	MADL
Sclerocephalus_bavaricus	Sclerocephalidae	297.9	297	297.9	297	EL	EUR	ELC	EURC
Sclerocephalus_hauseri	Sclerocephalidae	309.7	307	293.8	291.3	EL	EUR	ELP ELC	EURP EURC
Sclerocephalus_jogischeideri	Sclerocephalidae	295	292.6	295	292.6	EL	EUR	ELC	EURC
Sclerocephalus_nobilis	Sclerocephalidae	297	295	297	295	EL	EUR	ELC	EURC
Ariekanerpeton	Seymouriamorpha	303.7	292.6	303.7	292.6	TL	RUS	TLP TLC	RUSP RUSC
Discosauriscus_austriacus	Seymouriamorpha	298.9	295	298.9	295	EL	EUR	ELC	EURC
Discosauriscus_pulcherrimus	Seymouriamorpha	298.9	295	295	292.6	EL	EUR	ELC	EURC
Karpinskiosaurus	Seymouriamorpha	256.97	253.16	253.16	252.17	TL	RUS	TLL	RUSL
Leptoropha	Seymouriamorpha	272.3	268.8	272.3	268.8	TL	RUS	TLG	RUSG
Makowskia	Seymouriamorpha	298.9	295	298.9	295	EL	EUR	ELC	EURC
Microphon	Seymouriamorpha	259.8	256.98	259.8	256.98	TL	RUS	TLL	RUSL
Seymouria_baylorensis	Seymouriamorpha	295	292.6	276	274.1	EL	ENA	TLC	ENAC
Seymouria_sanjuanensis	Seymouriamorpha	298.9	295	290.1	286.8	EL	WNA EUR	ELC	WNAC EURC
Spinarerpeton	Seymouriamorpha	298.9	295	298.9	295	EL	EUR	ELC	EURC
Utegenia	Seymouriamorpha	303.7	298.9	303.7	298.9	TL	RUS	TLP TLC	RUSP RUSC
Cutleria	Sphenacodontia	298.9	295	298.9	295	EL	WNA	ELC	WNAC
Haptodus	Sphenacodontia	304.4	304	304.4	304	EL	ENA	ELP	ENAP
Pantelosaurus	Sphenacodontia	296	295	296	295	EL	EUR	ELC	EURC
Tetraceratops	Sphenacodontia	277.9	276	277.9	276	EL	ENA	TLC	ENAC
Cryptovenator	Sphenacodontidae	302.4	297.6	302.4	297.6	EL	EUR	ELP ELC	EURP EURC
Ctenorhachis	Sphenacodontidae	292.6	290.1	290.1	286.8	EL	ENA	TLC	ENAC
Ctenospondylus	Sphenacodontidae	297.9	297	290.1	286.8	EL	ENA WNA	ELC	ENAC WNAC
Dimetrodon_borealis	Sphenacodontidae	286.8	283.5	286.8	283.5	EL	ENA	TLC	ENAC
Dimetrodon_grandis	Sphenacodontidae	290.1	286.8	277	276	EL	ENA	TLC	ENAC
Dimetrodon_limbatus	Sphenacodontidae	293.8	292.6	277	276	EL	ENA	TLC	ENAC
Dimetrodon_milleri	Sphenacodontidae	295	292.6	293.8	292.6	EL	ENA	TLC	ENAC
Secodontosaurus	Sphenacodontidae	292.6	290.1	277.9	276	EL	ENA	TLC	ENAC
Sphenacodon	Sphenacodontidae	298.9	295	292.6	290.1	EL	ENA WNA EUR	ELC	ENAC WNAC EURC
Ianthodon	Sphenacomorpha	304.4	304	304.4	304	EL	ENA	ELP	ENAP
Palatinerpeton_kraetschmeri	Stereospondylomorpha	301.3	295	301.3	295	EL	EUR	ELP ELC	EURP EURC
Acerosodontosaurus	Tangasauridae	254.14	252.17	254.14	252.17	TG	MAD	TGL	MADL
Hovasaurus	Tangasauridae	254.14	252.17	252.17	251.2	TG	MAD	TGL	MADL
Thadeosaurus	Tangasauridae	259.8	252.17	259.8	252.17	TG	MAD	TGL	MADL
Estemmenosuchus_mirabilis	Tapinocephalia	268.8	266	268.8	266	TL	RUS	TLG	RUSG
Jonkeria	Tapinocephalia	265.1	260.26	265.1	260.26	TG	SAF	TGG	SAFG
Styracocephalus	Tapinocephalia	265.1	260.26	265.1	260.26	TG	SAF	TGG	SAFG
Tapinocaninus	Tapinocephalia	268.8	265.1	268.8	265.1	TG	SAF	TGG	SAFG
Ulemosaurus	Tapinocephalia	266	265.1	266	262.5	TL	RUS	TLG	RUSG
Capetus_palustris	Temnospondyli	309.7	307	309.7	307	EL	EUR	ELP	EURP
Iberospondylus_schultzei	Temnospondyli	303.7	298.9	303.7	298.9	EL	EUR	ELP ELC	EURP EURC
Crassigyrinus	Tetrapoda	338.8	330.9	330.9	329	EL	EUR ENA	ELM	EURM ENAM
Raranimus	Therapsida	272.3	268.8	272.3	268.8	TL	CHI	TLG	CHIG
Akidognathus	Therocephalia	255.2	252.17	255.2	252.17	TG	SAF	TGG	SAFG
Alopecodon	Therocephalia	265.1	260.26	265.1	260.26	TG	SAF	TGG	SAFG
Annatherapsidus	Therocephalia	256.97	253.16	256.97	253.16	TL	RUS	TLL	RUSL
BAURIAMORPHA	Therocephalia	252.17	252.17	252.17	252.17	?	?	?	?
Cerdosuchoides	Therocephalia	252.17	252.17	252.17	252.17	TG	SAF	TGT	SAFT
Choerosaurus	Therocephalia	265.1	260.26	265.1	260.26	TG	SAF	TGG	SAFG
Chthonosaurus	Therocephalia	255.2	252.17	255.2	252.17	TL	RUS	TLL	RUSL
Euchambersia	Therocephalia	256.25	255.2	256.25	255.2	TG	SAF	TGL	SAFL
Glanosuchus	Therocephalia	268.8	265.1	260.26	259.26	TG	SAF	TGG TGL	SAFG SAFL
Hofmeyria	Therocephalia	260.26	259.26	256.25	255.2	TG	SAF	TGG TGL	SAFG SAFL
Ichibengops	Therocephalia	256.25	255.2	256.25	255.2	TG	SAF	TGL	SAFL
Ictidochampsa	Therocephalia	255.2	252.17	255.2	252.17	TG	SAF	TGL	SAFL
Ictidosaurus	Therocephalia	268.8	265.1	268.8	265.1	TG	SAF	TGG	SAFG
Ictidostoma	Therocephalia	256.25	255.2	256.25	255.2	TG	SAF	TGL	SAFL
Ictidosuchoides	Therocephalia	260.26	259.26	255.2	252.17	TG	SAF	TGG TGL	SAFG SAFL
Ictidosuchops	Therocephalia	255.2	252.17	255.2	252.17	TG	SAF	TGL	SAFL
Ictidosuchus	Therocephalia	259.26	256.25	259.26	256.25	TG	SAF	TGL	SAFL
Karenites	Therocephalia	259.8	256.98	259.8	256.98	TL	RUS	TLL	RUSL
Lycideops	Therocephalia	256.25	255.2	256.25	255.2	TG	SAF	TGL	SAFL
Lycosuchus	Therocephalia	260.26	259.26	260.26	259.26	TG	SAF	TGG TGL	SAFG SAFL
Mirotenthes	Therocephalia	256.25	255.2	256.25	255.2	TG	SAF	TGL	SAFL
Moschorhinus	Therocephalia	255.55	255.2	251.2	251.2	TG	SAF	TGL TGT	SAFL SAFT
Moschowhaitsia	Therocephalia	253.16	252.17	253.16	252.17	TL	RUS	TLL	RUSL
Mupashi	Therocephalia	256.25	255.2	256.25	255.2	TG	SAF	TGL	SAFL
Olivierosuchus	Therocephalia	252.17	251.2	252.17	251.2	TG	SAF	TGT	SAFT
Pardosuchus	Therocephalia	265.1	260.26	265.1	260.26	TG	SAF	TGG	SAFG
Perplexisaurus	Therocephalia	259.8	256.98	259.8	256.98	TL	RUS	TLL	RUSL
Pristerognathus	Therocephalia	265.1	260.26	265.1	260.26	TG	SAF	TGG	SAFG
Promoschorhynchus	Therocephalia	255.2	252.17	255.2	252.17	TG	SAF	TGL	SAFL
Regisaurus	Therocephalia	252.17	251.2	252.17	251.2	TG	SAF	TGT	SAFT
SAM_PK_K10984_90	Therocephalia	259.26	256.25	259.26	256.25	TG	SAF	TGL	SAFL
SAM_PK_K8516	Therocephalia	256.25	255.2	256.25	255.2	TG	SAF	TGL	SAFL
Scylacosaurus	Therocephalia	260.26	259.26	256.25	255.2	TG	SAF	TGG TGL	SAFG SAFL
Scylacosuchus	Therocephalia	256.97	252.17	256.97	252.17	TL	RUS	TLL TLT	RUSL RUST
Tetracynodon_darti	Therocephalia	252.17	251.2	252.17	251.2	TG	SAF	TGT	SAFT
Tetracynodon_tenuis	Therocephalia	255.2	252.17	255.2	252.17	TG	SAF	TGL	SAFL
Theriognathus	Therocephalia	256.25	254.85	255.2	252.17	TG	SAF	TGL	SAFL
Urumchia	Therocephalia	252.17	251.2	252.17	251.2	TL	CHI	TLT	CHIT
USNM_PAL_412421	Therocephalia	256.25	255.2	256.25	255.2	TG	SAF	TGL	SAFL
Viatkosuchus	Therocephalia	259.8	256.98	259.8	256.98	TL	RUS	TLL	RUSL
Aerosaurus_greenleeorum	Varanopidae	298.9	295	298.9	295	EL	WNA	ELC	WNAC
Aerosaurus_wellesi	Varanopidae	298.9	295	298.9	295	EL	WNA	ELC	WNAC
Apsisaurus	Varanopidae	295	292.6	295	292.6	EL	ENA	ELC	ENAC
Archaeovenator	Varanopidae	302.1	300.5	302.1	300.5	EL	ENA	ELP	ENAP
BP_1_5678_Elliotsmithia	Varanopidae	265.1	260.26	265.1	260.26	TG	SAF	TGG	SAFG
Elliotsmithia	Varanopidae	265.1	260.26	265.1	260.26	TG	SAF	TGG	SAFG
Heleosaurus	Varanopidae	265.1	260.26	265.1	260.26	TG	SAF	TGG	SAFG
Mesenosaurus	Varanopidae	272.3	266	272.3	266	TL	RUS	TLG	RUSG
Mycterosaurus	Varanopidae	289.68	288.32	286.6	277.9	EL	ENA	ELC	ENAC
Pyozia	Varanopidae	272.3	266	272.3	266	TL	RUS	TLG	RUSG
Ruthiromia	Varanopidae	298.9	295	298.9	295	EL	WNA	ELC	WNAC
Tambacarnifex	Varanopidae	292.6	290.1	292.6	290.1	EL	EUR	ELC	EURC
Varanodon	Varanopidae	272.3	268.8	272.3	268.8	EL	ENA	ELG	ENAG
Varanops	Varanopidae	289.68	288.32	277.9	276	EL	ENA	ELC	ENAC
Watongia	Varanopidae	272.3	268.8	272.3	268.8	EL	ENA	ELG	ENAG
Ossinodus	Whatcheeridae	341.3	336.1	341.3	336.1	TG	AUS	TGM	AUSM
Pederpes	Whatcheeridae	352.8	346.7	352.8	346.7	EL	EUR	ELM	EURM
Whatcheeria	Whatcheeridae	338.8	334.9	338.8	334.9	EL	ENA	ELM	ENAM
Acanthostomatops_vorax	Zatrachididae	293.8	291.3	293.8	291.3	EL	EUR	ELC	EURC
Dasyceps_bucklandi	Zatrachididae	298.9	295	298.9	295	EL	EUR	ELC	EURC
Dasyceps_microphthalmus	Zatrachididae	277.9	276	277.9	276	EL	ENA	ELC	ENAC
Zatrachys_serratus	Zatrachididae	298.9	297.9	292.6	290.1	EL	ENA WNA	ELC	ENAC WNAC
