# Supplementary material for: Physical and environmental drivers of Paleozoic tetrapod dispersal across Pangaea
Source: Nat Commun. 2018 Dec 6;9:5216. doi: 10.1038/s41467-018-07623-x (PMC6284015; doi:10.1038/s41467-018-07623-x)
Supplement: Supplementary file 7 — Supplementary Data 4 [file 41467_2018_7623_MOESM7_ESM.csv]

	WEU	WNA	ENA	EEU	EAS	NSA	NAF	SSA	SAF	ANT	MAD	IND	AUS
Acherontiscus	1	0	0	0	0	0	0	0	0	0	0	0	0
Adelogyrinus	1	0	0	0	0	0	0	0	0	0	0	0	0
Adelospondylus	1	0	0	0	0	0	0	0	0	0	0	0	0
Dolichopareias	1	0	0	0	0	0	0	0	0	0	0	0	0
Coloraderpeton	0	1	0	0	0	0	0	0	0	0	0	0	0
Lethiscus	1	0	0	0	0	0	0	0	0	0	0	0	0
MNHN_SOT_II_101076	1	0	0	0	0	0	0	0	0	0	0	0	0
Oestocephalus	1	0	1	0	0	0	0	0	0	0	0	0	0
Ophiderpeton	1	0	0	0	0	0	0	0	0	0	0	0	0
Phlegethontia_linearis	0	0	1	0	0	0	0	0	0	0	0	0	0
Phlegethontia_longissima	1	0	1	0	0	0	0	0	0	0	0	0	0
Pseudophlegethontia	0	0	1	0	0	0	0	0	0	0	0	0	0
Amphibamus_grandiceps	0	0	1	0	0	0	0	0	0	0	0	0	0
Apateon_caducus	1	0	0	0	0	0	0	0	0	0	0	0	0
Apateon_dracyiensis	1	0	0	0	0	0	0	0	0	0	0	0	0
Apateon_flagrifer	1	0	0	0	0	0	0	0	0	0	0	0	0
Apateon_gracilis	1	0	0	0	0	0	0	0	0	0	0	0	0
Apateon_kontheri	1	0	0	0	0	0	0	0	0	0	0	0	0
Apateon_pedestris	1	0	0	0	0	0	0	0	0	0	0	0	0
Branchiosaurus_salamandoides	1	0	0	0	0	0	0	0	0	0	0	0	0
Doleserpeton_annectens	0	0	1	0	0	0	0	0	0	0	0	0	0
Eoscopus_lockardi	0	0	1	0	0	0	0	0	0	0	0	0	0
Georgenthalia	1	0	0	0	0	0	0	0	0	0	0	0	0
Gerobatrachus_hottoni	0	0	1	0	0	0	0	0	0	0	0	0	0
Leptorophus_raschi	1	0	0	0	0	0	0	0	0	0	0	0	0
Leptorophus_tener	1	0	0	0	0	0	0	0	0	0	0	0	0
Melanerpeton_eisfeldi	1	0	0	0	0	0	0	0	0	0	0	0	0
Melanerpeton_humbergense	1	0	0	0	0	0	0	0	0	0	0	0	0
Melanerpeton_sembachense	1	0	0	0	0	0	0	0	0	0	0	0	0
Micropholis_stowi	0	0	0	0	0	0	0	0	1	0	0	0	0
Pasawioops	0	0	1	0	0	0	0	0	0	0	0	0	0
Platyrhinops_lyelli	0	0	1	0	0	0	0	0	0	0	0	0	0
Plemmyradytes	0	0	1	0	0	0	0	0	0	0	0	0	0
Rubiostratilia	0	0	1	0	0	0	0	0	0	0	0	0	0
Schoenfelderpeton_prescheri	1	0	0	0	0	0	0	0	0	0	0	0	0
Tersomius_texensis	0	0	1	0	0	0	0	0	0	0	0	0	0
Anomocephalus	0	0	0	0	0	0	0	0	1	0	0	0	0
Aulacephalodon	0	0	0	0	0	0	0	0	1	0	0	0	0
Australobarbarus	0	0	0	1	0	0	0	0	0	0	0	0	0
Basilodon	0	0	0	0	0	0	0	0	1	0	0	0	0
Biseridens	0	0	0	0	1	0	0	0	0	0	0	0	0
Brachyprosopus	0	0	0	0	0	0	0	0	1	0	0	0	0
Bulbasaurus	0	0	0	0	0	0	0	0	1	0	0	0	0
Cistecephaloides	0	0	0	0	0	0	0	0	1	0	0	0	0
Cistecephalus	0	0	0	0	0	0	0	0	1	0	0	0	0
Colobodectes	0	0	0	0	0	0	0	0	1	0	0	0	0
Daptocephalus	0	0	0	0	0	0	0	0	1	0	0	0	0
Daqingshanodon	0	0	0	0	1	0	0	0	0	0	0	0	0
Delectosaurus	0	0	0	1	0	0	0	0	0	0	0	0	0
Dicynodon_huenei	0	0	0	0	0	0	0	0	1	0	0	0	0
Dicynodon_lacerticeps	0	0	0	0	0	0	0	0	1	0	0	0	0
Dicynodontoides	0	0	0	0	0	0	0	0	1	0	0	1	0
Digalodon	0	0	0	0	0	0	0	0	1	0	0	0	0
Diictodon	0	0	0	0	1	0	0	0	0	0	0	0	0
Dinanomodon	0	0	0	0	0	0	0	0	1	0	0	0	0
Elph	0	0	0	1	0	0	0	0	0	0	0	0	0
Emydops_arctatus	0	0	0	0	0	0	0	0	1	0	0	0	0
Emydops_oweni	0	0	0	0	0	0	0	0	1	0	0	0	0
Endothiodon	0	0	0	0	0	0	0	0	1	0	0	1	0
Eodicynodon_oelofseni	0	0	0	0	0	0	0	0	1	0	0	0	0
Eodicynodon_oosthuizeni	0	0	0	0	0	0	0	0	1	0	0	0	0
Eosimops	0	0	0	0	0	0	0	0	1	0	0	0	0
Euptychognathus	0	0	0	0	0	0	0	0	1	0	0	0	0
Galechirus	0	0	0	0	0	0	0	0	1	0	0	0	0
Galeops	0	0	0	0	0	0	0	0	1	0	0	0	0
Galepus	0	0	0	0	0	0	0	0	1	0	0	0	0
Geikia_elginensis	1	0	0	0	0	0	0	0	0	0	0	0	0
Geikia_locusticeps	0	0	0	0	0	0	0	0	1	0	0	0	0
Gordonia	1	0	0	0	0	0	0	0	0	0	0	0	0
Idelesaurus	0	0	0	1	0	0	0	0	0	0	0	0	0
Interpresosaurus	0	0	0	1	0	0	0	0	0	0	0	0	0
Jimusaria	0	0	0	0	1	0	0	0	0	0	0	0	0
Katumbia	0	0	0	0	0	0	0	0	1	0	0	0	0
Kawingasaurus	0	0	0	0	0	0	0	0	1	0	0	0	0
Keyseria	0	0	0	0	0	0	0	0	1	0	0	0	0
Kitchinganomodon	0	0	0	0	0	0	0	0	1	0	0	0	0
Kombuisia	0	0	0	0	0	0	0	0	1	1	0	0	0
Kwazulusaurus	0	0	0	0	0	0	0	0	1	0	0	0	0
Lanthanostegus	0	0	0	0	0	0	0	0	1	0	0	0	0
Lystrosaurus_curvatus	0	0	0	0	0	0	0	0	1	1	0	0	0
Lystrosaurus_declivis	0	0	0	0	0	0	0	0	1	0	0	0	0
Lystrosaurus_hedini	0	0	0	0	1	0	0	0	0	0	0	0	0
Lystrosaurus_maccaigi	0	0	0	0	0	0	0	0	1	1	0	0	0
Lystrosaurus_murrayi	0	0	0	0	0	0	0	0	1	0	0	1	0
Myosaurus	0	0	0	0	0	0	0	0	1	1	0	0	0
Niassodon	0	0	0	0	0	0	0	0	1	0	0	0	0
Odontocyclops	0	0	0	0	0	0	0	0	1	0	0	0	0
Otsheria	0	0	0	1	0	0	0	0	0	0	0	0	0
Oudenodon	0	0	0	0	0	0	0	0	1	0	1	0	0
Patranomodon	0	0	0	0	0	0	0	0	1	0	0	0	0
Pelanomodon	0	0	0	0	0	0	0	0	1	0	0	0	0
Peramodon	0	0	0	1	0	0	0	0	0	0	0	0	0
Pristerodon	0	0	0	0	0	0	0	0	1	0	0	1	0
Prosictodon	0	0	0	0	0	0	0	0	1	0	0	0	0
Rastodon	0	0	0	0	0	0	0	1	0	0	0	0	0
Rhachiocephalus	0	0	0	0	0	0	0	0	1	0	0	0	0
Robertia	0	0	0	0	0	0	0	0	1	0	0	0	0
Sauroscaptor	0	0	0	0	0	0	0	0	0	0	0	1	0
Sintocephalus	0	0	0	0	0	0	0	0	1	0	0	0	0
Suminia	0	0	0	1	0	0	0	0	0	0	0	0	0
Syops	0	0	0	0	0	0	0	0	1	0	0	0	0
Tiarajudens	0	0	0	0	0	0	0	1	0	0	0	0	0
Tropidostoma	0	0	0	0	0	0	0	0	1	0	0	0	0
TSK_2	0	0	0	0	0	0	0	0	1	0	0	0	0
Turfanodon	0	0	0	0	1	0	0	0	0	0	0	0	0
Ulemica	0	0	0	1	0	0	0	0	0	0	0	0	0
Vivaxosaurus	0	0	0	1	0	0	0	0	0	0	0	0	0
Anteosaurus	0	0	0	0	0	0	0	0	1	0	0	0	0
Archaeosyodon	0	0	0	1	0	0	0	0	0	0	0	0	0
Australosyodon	0	0	0	0	0	0	0	0	1	0	0	0	0
Microsyodon	0	0	0	1	0	0	0	0	0	0	0	0	0
Notosyodon	0	0	0	1	0	0	0	0	0	0	0	0	0
Pampaphoneus	0	0	0	0	0	0	0	1	0	0	0	0	0
Sinophoneus	0	0	0	0	1	0	0	0	0	0	0	0	0
Syodon	0	0	0	1	0	0	0	0	0	0	0	0	0
Titanophoneus_adamanteus	0	0	0	1	0	0	0	0	0	0	0	0	0
Titanophoneus_potens	0	0	0	1	0	0	0	0	0	0	0	0	0
Anthracosaurus	1	0	1	0	0	0	0	0	0	0	0	0	0
Archeria	0	1	1	0	0	0	0	0	0	0	0	0	0
Eoherpeton	1	0	0	0	0	0	0	0	0	0	0	0	0
Pholiderpeton_attheyi	1	0	0	0	0	0	0	0	0	0	0	0	0
Pholiderpeton_scutigerum	1	0	0	0	0	0	0	0	0	0	0	0	0
Proterogyrinus	1	0	1	0	0	0	0	0	0	0	0	0	0
Silvanerpeton	1	0	0	0	0	0	0	0	0	0	0	0	0
Araeoscelis	0	0	1	0	0	0	0	0	0	0	0	0	0
Petrolacosaurus	0	0	1	0	0	0	0	0	0	0	0	0	0
Spinoaequalis	0	0	1	0	0	0	0	0	0	0	0	0	0
Archegosaurus_decheni	1	0	0	0	0	0	0	0	0	0	0	0	0
Cheliderpeton_vranyi	1	0	0	0	0	0	0	0	0	0	0	0	0
Collidosuchus	0	0	0	1	0	0	0	0	0	0	0	0	0
Glanochthon_angusta	1	0	0	0	0	0	0	0	0	0	0	0	0
Glanochthon_latirostris	1	0	0	0	0	0	0	0	0	0	0	0	0
Intasuchus_silvicola	0	0	0	1	0	0	0	0	0	0	0	0	0
Melosaurus_kamaensis	0	0	0	1	0	0	0	0	0	0	0	0	0
Melosaurus_platyrhinus	0	0	0	1	0	0	0	0	0	0	0	0	0
Melosaurus_uralensis	0	0	0	1	0	0	0	0	0	0	0	0	0
Memonomenos_dyscriton	1	0	0	0	0	0	0	0	0	0	0	0	0
Platyoposaurus_stuckenbergi	0	0	0	1	0	0	0	0	0	0	0	0	0
Platyoposaurus_watsoni	0	0	0	1	0	0	0	0	0	0	0	0	0
Prionosuchus_plummeri	0	0	0	0	0	1	0	0	0	0	0	0	0
Sclerocephalus_stambergi	1	0	0	0	0	0	0	0	0	0	0	0	0
Syndyodosuchus	0	0	0	1	0	0	0	0	0	0	0	0	0
Aenigmastropheus	0	0	0	0	0	0	0	0	1	0	0	0	0
Archosaurus	0	0	0	1	0	0	0	0	0	0	0	0	0
Boreopricea	0	0	0	1	0	0	0	0	0	0	0	0	0
Eorasaurus	0	0	0	1	0	0	0	0	0	0	0	0	0
Proterosuchus	0	0	0	0	0	0	0	0	1	0	0	0	0
Protorosaurus	1	0	0	0	0	0	0	0	0	0	0	0	0
Tasmaniosaurus	0	0	0	0	0	0	0	0	0	0	0	0	1
Teyujagua	0	0	0	0	0	0	0	1	0	0	0	0	0
Baphetes	1	0	1	0	0	0	0	0	0	0	0	0	0
Eucritta	1	0	0	0	0	0	0	0	0	0	0	0	0
Megalocephalus	1	0	1	0	0	0	0	0	0	0	0	0	0
Biarmosuchus	0	0	0	1	0	0	0	0	0	0	0	0	0
Bullacephalus	0	0	0	0	0	0	0	0	1	0	0	0	0
Burnetia	0	0	0	0	0	0	0	0	1	0	0	0	0
Herpetoskylax	0	0	0	0	0	0	0	0	1	0	0	0	0
Hipposaurus	0	0	0	0	0	0	0	0	1	0	0	0	0
Ictidorhinus	0	0	0	0	0	0	0	0	1	0	0	0	0
Lemurosaurus	0	0	0	0	0	0	0	0	1	0	0	0	0
Lende	0	0	0	0	0	0	0	0	1	0	0	0	0
Lobalopex	0	0	0	0	0	0	0	0	1	0	0	0	0
Lophorhinus	0	0	0	0	0	0	0	0	1	0	0	0	0
Lycaenodon	0	0	0	0	0	0	0	0	1	0	0	0	0
NHMUK_R871	0	0	0	0	0	0	0	0	1	0	0	0	0
Niuksenitia	0	0	0	1	0	0	0	0	0	0	0	0	0
Pachydectes	0	0	0	0	0	0	0	0	1	0	0	0	0
Paraburnetia	0	0	0	0	0	0	0	0	1	0	0	0	0
Proburnetia	0	0	0	1	0	0	0	0	0	0	0	0	0
Belebey_angustodunensis	1	0	0	0	0	0	0	0	0	0	0	0	0
Belebey_chengi	0	0	0	0	1	0	0	0	0	0	0	0	0
Belebey_maximi	0	0	0	1	0	0	0	0	0	0	0	0	0
Belebey_vegrandis	0	0	0	1	0	0	0	0	0	0	0	0	0
Bolosaurus_grandis	0	0	1	0	0	0	0	0	0	0	0	0	0
Bolosaurus_striatus	0	1	1	0	0	0	0	0	0	0	0	0	0
Erpetonyx	0	0	1	0	0	0	0	0	0	0	0	0	0
Eudibamus	1	0	0	0	0	0	0	0	0	0	0	0	0
Captorhinikos_chozaensis	0	0	1	0	0	0	0	0	0	0	0	0	0
Captorhinikos_valensis	0	0	1	0	0	0	0	0	0	0	0	0	0
Captorhinus_aguti	0	1	1	0	0	1	0	0	0	0	0	0	0
Captorhinus_laticeps	0	0	1	0	0	0	0	0	0	0	0	0	0
Captorhinus_magnus	0	0	1	0	0	0	0	0	0	0	0	0	0
Concordia	0	0	1	0	0	0	0	0	0	0	0	0	0
Gansurhinus	0	0	0	0	1	0	0	0	0	0	0	0	0
Labidosaurikos	0	0	1	0	0	0	0	0	0	0	0	0	0
Labidosaurus	0	1	1	0	0	0	0	0	0	0	0	0	0
MBCN_15730	1	0	0	0	0	0	0	0	0	0	0	0	0
Moradisaurus	0	0	0	0	0	0	1	0	0	0	0	0	0
Opisthodontosaurus	0	0	1	0	0	0	0	0	0	0	0	0	0
Protocaptorhinus	0	0	1	0	0	0	0	0	0	0	0	0	0
Reiszorhinus	0	0	1	0	0	0	0	0	0	0	0	0	0
Rhiodenticulatus	0	1	0	0	0	0	0	0	0	0	0	0	0
Romeria_prima	0	0	1	0	0	0	0	0	0	0	0	0	0
Romeria_texana	0	0	1	0	0	0	0	0	0	0	0	0	0
Rothianiscus	0	0	1	0	0	0	0	0	0	0	0	0	0
Saurorictus	0	0	0	0	0	0	0	0	1	0	0	0	0
Thuringothyris	1	0	0	0	0	0	0	0	0	0	0	0	0
Angelosaurus_dolani	0	0	1	0	0	0	0	0	0	0	0	0	0
Angelosaurus_greeni	0	0	1	0	0	0	0	0	0	0	0	0	0
Angelosaurus_romeri	0	0	1	0	0	0	0	0	0	0	0	0	0
Callibrachion	1	0	0	0	0	0	0	0	0	0	0	0	0
Casea_broilii	0	0	1	0	0	0	0	0	0	0	0	0	0
Casea_halselli	0	0	1	0	0	0	0	0	0	0	0	0	0
Casea_nicholsi	0	0	1	0	0	0	0	0	0	0	0	0	0
Caseoides	0	0	1	0	0	0	0	0	0	0	0	0	0
Caseopsis	0	0	1	0	0	0	0	0	0	0	0	0	0
Cotylorhynchus_bransoni	0	0	1	0	0	0	0	0	0	0	0	0	0
Cotylorhynchus_hancocki	0	0	1	0	0	0	0	0	0	0	0	0	0
Cotylorhynchus_romeri	0	0	1	0	0	0	0	0	0	0	0	0	0
Datheosaurus	1	0	0	0	0	0	0	0	0	0	0	0	0
Ennatosaurus	0	0	0	1	0	0	0	0	0	0	0	0	0
Eocasea	0	0	1	0	0	0	0	0	0	0	0	0	0
Euromycter	1	0	0	0	0	0	0	0	0	0	0	0	0
Oromycter	0	0	1	0	0	0	0	0	0	0	0	0	0
Phreatophasma	0	0	0	1	0	0	0	0	0	0	0	0	0
Ruthenosaurus	1	0	0	0	0	0	0	0	0	0	0	0	0
Trichasaurus	0	0	1	0	0	0	0	0	0	0	0	0	0
Axitectum	0	0	0	1	0	0	0	0	0	0	0	0	0
Bystrowiana	0	0	0	1	1	0	0	0	0	0	0	0	0
Bystrowiella	1	0	0	0	0	0	0	0	0	0	0	0	0
Chroniosaurus_dongusensis	0	0	0	1	0	0	0	0	0	0	0	0	0
Chroniosaurus_levis	0	0	0	1	0	0	0	0	0	0	0	0	0
Chroniosuchus	0	0	0	1	0	0	0	0	0	0	0	0	0
Dromotectum	0	0	0	1	1	0	0	0	0	0	0	0	0
Jarilinus	0	0	0	1	0	0	0	0	0	0	0	0	0
Madygenerpeton	0	0	0	1	0	0	0	0	0	0	0	0	0
Suchonica	0	0	0	1	0	0	0	0	0	0	0	0	0
Synesuchus	0	0	0	1	0	0	0	0	0	0	0	0	0
Uralerpeton	0	0	0	1	0	0	0	0	0	0	0	0	0
Colosteus	0	0	1	0	0	0	0	0	0	0	0	0	0
Greerepeton	0	0	1	0	0	0	0	0	0	0	0	0	0
Abdalodon	0	0	0	0	0	0	0	0	1	0	0	0	0
Charassognathus	0	0	0	0	0	0	0	0	1	0	0	0	0
Cynosaurus	0	0	0	0	0	0	0	0	1	0	0	0	0
Dvinia	0	0	0	1	0	0	0	0	0	0	0	0	0
Galesaurus	0	0	0	0	0	0	0	0	1	0	0	0	0
Nanictosaurus	0	0	0	0	0	0	0	0	1	0	0	0	0
Procynosuchus	1	0	0	0	0	0	0	0	1	0	0	0	0
Progalesaurus	0	0	0	0	0	0	0	0	1	0	0	0	0
Thrinaxodon	0	0	0	0	0	0	0	0	1	1	0	0	0
Alveusdectes	0	0	0	0	1	0	0	0	0	0	0	0	0
Ambedus	0	0	1	0	0	0	0	0	0	0	0	0	0
Desmatodon	0	1	1	0	0	0	0	0	0	0	0	0	0
Diadectes_tenuitectes	0	0	1	0	0	0	0	0	0	0	0	0	0
Diasparactus	0	1	1	0	0	0	0	0	0	0	0	0	0
Limnoscelis	0	1	0	0	0	0	0	0	0	0	0	0	0
Orobates	1	0	0	0	0	0	0	0	0	0	0	0	0
Tseajaia	0	1	0	0	0	0	0	0	0	0	0	0	0
Coelurosauravus	0	0	0	0	0	0	0	0	0	0	1	0	0
Lanthanolania	0	0	0	1	0	0	0	0	0	0	0	0	0
Orovenator	0	0	1	0	0	0	0	0	0	0	0	0	0
Tangasaurus	0	0	0	0	0	0	0	0	1	0	0	0	0
Youngina	0	0	0	0	0	0	0	0	1	0	0	0	0
Acheloma_cumminsi	0	0	1	0	0	0	0	0	0	0	0	0	0
Acheloma_dunni	0	0	1	0	0	0	0	0	0	0	0	0	0
Aconastes_vesperus	0	1	0	0	0	0	0	0	0	0	0	0	0
Actiobates	0	0	1	0	0	0	0	0	0	0	0	0	0
Aspidosaurus_binasseri	0	0	1	0	0	0	0	0	0	0	0	0	0
Brevidorsum	0	0	1	0	0	0	0	0	0	0	0	0	0
Broiliellus_brevis	0	0	1	0	0	0	0	0	0	0	0	0	0
Broiliellus_olsoni	0	0	1	0	0	0	0	0	0	0	0	0	0
Broiliellus_reiszi	0	1	0	0	0	0	0	0	0	0	0	0	0
Broiliellus_texensis	0	0	1	0	0	0	0	0	0	0	0	0	0
Cacops_aspidephorus	0	0	1	0	0	0	0	0	0	0	0	0	0
Cacops_morrisi	0	0	1	0	0	0	0	0	0	0	0	0	0
Cacops_woehri	0	0	1	0	0	0	0	0	0	0	0	0	0
Conjunctio	0	1	1	0	0	0	0	0	0	0	0	0	0
Dissorophus_multicinctus	0	0	1	0	0	0	0	0	0	0	0	0	0
Ecolsonia_cutlerensis	0	1	0	0	0	0	0	0	0	0	0	0	0
Fedexia	0	0	1	0	0	0	0	0	0	0	0	0	0
Kamacops	0	0	0	1	0	0	0	0	0	0	0	0	0
Phonerpeton_pricei	0	0	1	0	0	0	0	0	0	0	0	0	0
Platyhistrix	0	1	1	0	0	0	0	0	0	0	0	0	0
Reiszerpeton	0	0	1	0	0	0	0	0	0	0	0	0	0
Rotaryus_gothae	1	0	0	0	0	0	0	0	0	0	0	0	0
Scapanops_neglecta	0	0	1	0	0	0	0	0	0	0	0	0	0
Tambachia	1	0	0	0	0	0	0	0	0	0	0	0	0
Zygosaurus	0	0	0	1	0	0	0	0	0	0	0	0	0
Dendrepeton_confusum	1	0	0	0	0	0	0	0	0	0	0	0	0
Acroplous_vorax	0	0	1	0	0	0	0	0	0	0	0	0	0
Balanerpeton_woodi	1	0	0	0	0	0	0	0	0	0	0	0	0
Dendrerpeton_acadianum	0	0	1	0	0	0	0	0	0	0	0	0	0
Dvinosaurus_primus	0	0	0	1	0	0	0	0	0	0	0	0	0
Eugyrinus_wildi	1	0	0	0	0	0	0	0	0	0	0	0	0
Isodectes_obtusus	0	0	1	0	0	0	0	0	0	0	0	0	0
Isodectes_punctulatus	0	0	1	0	0	0	0	0	0	0	0	0	0
Neldasaurus_wrightae	0	0	1	0	0	0	0	0	0	0	0	0	0
Perryella_olsoni	0	0	1	0	0	0	0	0	0	0	0	0	0
Procuhy_nazariensis	0	0	0	0	0	1	0	0	0	0	0	0	0
Slaugenhopia_texensis	0	0	1	0	0	0	0	0	0	0	0	0	0
Thabanchuia_oomie	0	0	0	0	0	0	0	0	1	0	0	0	0
Timonya_anneae	0	0	0	0	0	1	0	0	0	0	0	0	0
Trimerorhachis_insignis	0	0	1	0	0	0	0	0	0	0	0	0	0
Tupilakosaurus_wetlugensis	0	0	0	1	0	0	0	0	0	0	0	0	0
Edaphosaurus_boanerges	0	0	1	0	0	0	0	0	0	0	0	0	0
Edaphosaurus_colohistion	0	0	1	0	0	0	0	0	0	0	0	0	0
Edaphosaurus_cruciger	0	0	1	0	0	0	0	0	0	0	0	0	0
Edaphosaurus_novomexicanus	0	1	0	0	0	0	0	0	0	0	0	0	0
Edaphosaurus_pogonias	0	0	1	0	0	0	0	0	0	0	0	0	0
Glaucosaurus	0	0	1	0	0	0	0	0	0	0	0	0	0
Ianthasaurus	0	0	1	0	0	0	0	0	0	0	0	0	0
Lupeosaurus	0	0	1	0	0	0	0	0	0	0	0	0	0
Adamanterpeton_ohioensis	0	0	1	0	0	0	0	0	0	0	0	0	0
Chenoprosopus_lewisi	0	0	1	0	0	0	0	0	0	0	0	0	0
Chenoprosopus_milleri	0	1	0	0	0	0	0	0	0	0	0	0	0
Cochleosaurus_bohemicus	1	0	0	0	0	0	0	0	0	0	0	0	0
Cochleosaurus_florensis	0	0	1	0	0	0	0	0	0	0	0	0	0
Edops_craigi	0	0	1	0	0	0	0	0	0	0	0	0	0
Nigerpeton_riclesi	0	0	0	0	0	0	1	0	0	0	0	0	0
Procochleosaurus_jarrowensis	1	0	0	0	0	0	0	0	0	0	0	0	0
Saharastega	0	0	0	0	0	0	1	0	0	0	0	0	0
Eothyris	0	0	1	0	0	0	0	0	0	0	0	0	0
Oedaleops	0	1	0	0	0	0	0	0	0	0	0	0	0
Vaughnictis	0	1	0	0	0	0	0	0	0	0	0	0	0
Actinodon_frossardi	1	0	0	0	0	0	0	0	0	0	0	0	0
Clamorosaurus	0	0	0	1	0	0	0	0	0	0	0	0	0
Eryops_megacephalus	0	1	1	0	0	0	0	0	0	0	0	0	0
Glaukerpeton	0	0	1	0	0	0	0	0	0	0	0	0	0
Onchiodon_labyrinthicus	1	0	0	0	0	0	0	0	0	0	0	0	0
Parioxys	0	0	1	0	0	0	0	0	0	0	0	0	0
POL_F_2012_001	1	0	0	0	0	0	0	0	0	0	0	0	0
Anthracodromeus	0	0	1	0	0	0	0	0	0	0	0	0	0
Brouffia	1	0	0	0	0	0	0	0	0	0	0	0	0
Cephalerpeton	0	0	1	0	0	0	0	0	0	0	0	0	0
Claudiosaurus	0	0	0	0	0	0	0	0	0	0	1	0	0
Coelostegus	1	0	0	0	0	0	0	0	0	0	0	0	0
Hylonomus	0	0	1	0	0	0	0	0	0	0	0	0	0
Paleothyris	0	0	1	0	0	0	0	0	0	0	0	0	0
Protorothyris	0	0	1	0	0	0	0	0	0	0	0	0	0
Aelurognathus	0	0	0	0	0	0	0	0	1	0	0	0	0
Arctognathus	0	0	0	0	0	0	0	0	1	0	0	0	0
Clelandina	0	0	0	0	0	0	0	0	1	0	0	0	0
Cyonosaurus	0	0	0	0	0	0	0	0	1	0	0	0	0
Dinogorgon	0	0	0	0	0	0	0	0	1	0	0	0	0
Eriphostoma	0	0	0	0	0	0	0	0	1	0	0	0	0
Gorgonops	0	0	0	0	0	0	0	0	1	0	0	0	0
Leontosaurus	0	0	0	0	0	0	0	0	1	0	0	0	0
Lycaenops	0	0	0	0	0	0	0	0	1	0	0	0	0
Rubidgea	0	0	0	0	0	0	0	0	1	0	0	0	0
Ruhuhucerberus	0	0	0	0	0	0	0	0	1	0	0	0	0
Smilesaurus	0	0	0	0	0	0	0	0	1	0	0	0	0
Sycosaurus_laticeps	0	0	0	0	0	0	0	0	1	0	0	0	0
Sycosaurus_nowaki	0	0	0	0	0	0	0	0	1	0	0	0	0
Konzhukovia_sangabrielensis	0	0	0	0	0	0	0	1	0	0	0	0	0
Konzhukovia_tarda	0	0	0	1	0	0	0	0	0	0	0	0	0
Konzhukovia_vetusta	0	0	0	1	0	0	0	0	0	0	0	0	0
Tryphosuchus_paucidens	0	0	0	1	0	0	0	0	0	0	0	0	0
Acleistorhinus	0	0	1	0	0	0	0	0	0	0	0	0	0
Colobomycter_pholeter	0	0	1	0	0	0	0	0	0	0	0	0	0
Colobomycter_vaughni	0	0	1	0	0	0	0	0	0	0	0	0	0
Delorhynchus	0	0	1	0	0	0	0	0	0	0	0	0	0
Feeserpeton	0	0	1	0	0	0	0	0	0	0	0	0	0
Lanthanosuchus	0	0	0	1	0	0	0	0	0	0	0	0	0
Elachistosuchus	1	0	0	0	0	0	0	0	0	0	0	0	0
Scincosaurus	1	0	0	0	0	0	0	0	0	0	0	0	0
Utaherpeton	0	1	0	0	0	0	0	0	0	0	0	0	0
Brachydectes	0	0	1	0	0	0	0	0	0	0	0	0	0
MESOSAURIDAE	0	0	0	0	0	0	0	1	1	0	0	0	0
Branchierpeton_amblystomum	1	0	0	0	0	0	0	0	0	0	0	0	0
Limnogyrinus_elegans	1	0	0	0	0	0	0	0	0	0	0	0	0
Micromelerpeton_credneri	1	0	0	0	0	0	0	0	0	0	0	0	0
Altenganerpeton	1	0	0	0	0	0	0	0	0	0	0	0	0
Asaphestera	0	0	1	0	0	0	0	0	0	0	0	0	0
Batropetes	1	0	0	0	0	0	0	0	0	0	0	0	0
Cardiocephalus_peabodyi	0	0	1	0	0	0	0	0	0	0	0	0	0
Cardiocephalus_sternbergi	0	0	1	0	0	0	0	0	0	0	0	0	0
Carrolla	0	0	1	0	0	0	0	0	0	0	0	0	0
Eocaecilia	0	1	0	0	0	0	0	0	0	0	0	0	0
Euryodus_daylae	0	0	1	0	0	0	0	0	0	0	0	0	0
Euryodus_primus	0	0	1	0	0	0	0	0	0	0	0	0	0
Hapsidopareion	0	0	1	0	0	0	0	0	0	0	0	0	0
Huskerpeton_englehorni	0	0	1	0	0	0	0	0	0	0	0	0	0
Micraroter	0	0	1	0	0	0	0	0	0	0	0	0	0
Microbrachis	1	0	0	0	0	0	0	0	0	0	0	0	0
Nannaroter	0	0	1	0	0	0	0	0	0	0	0	0	0
Pantylus	0	1	1	0	0	0	0	0	0	0	0	0	0
Pariotichus	0	0	1	0	0	0	0	0	0	0	0	0	0
Pelodosotis	0	0	1	0	0	0	0	0	0	0	0	0	0
Proxilodon_bonneri	0	0	1	0	0	0	0	0	0	0	0	0	0
Quasicaecilia	0	0	1	0	0	0	0	0	0	0	0	0	0
Rhynchonkos	0	0	1	0	0	0	0	0	0	0	0	0	0
Saxonerpeton	1	0	0	0	0	0	0	0	0	0	0	0	0
Sparodus	1	0	0	0	0	0	0	0	0	0	0	0	0
Stegotretus	0	1	0	0	0	0	0	0	0	0	0	0	0
Tambaroter	0	0	1	0	0	0	0	0	0	0	0	0	0
Tuditanus	0	0	1	0	0	0	0	0	0	0	0	0	0
Broomia	0	0	0	0	0	0	0	0	1	0	0	0	0
Eunotosaurus	0	0	0	0	0	0	0	0	1	0	0	0	0
Milleretta	0	0	0	0	0	0	0	0	1	0	0	0	0
Milleropsis	0	0	0	0	0	0	0	0	1	0	0	0	0
Millerosaurus_nuffieldi	0	0	0	0	0	0	0	0	1	0	0	0	0
Millerosaurus_ornatus	0	0	0	0	0	0	0	0	1	0	0	0	0
Batrachiderpeton	1	0	0	0	0	0	0	0	0	0	0	0	0
Diceratosaurus	0	0	1	0	0	0	0	0	0	0	0	0	0
Diplocaulus_magnicornis	0	0	1	0	0	0	0	0	0	0	0	0	0
Diplocaulus_minimus	0	0	0	0	0	0	1	0	0	0	0	0	0
Diploceraspis	0	0	1	0	0	0	0	0	0	0	0	0	0
Keraterpeton_galvani	1	0	0	0	0	0	0	0	0	0	0	0	0
Peronendon	0	0	1	0	0	0	0	0	0	0	0	0	0
Ptyonius	0	1	1	0	0	0	0	0	0	0	0	0	0
Sauropleura_scalaris	1	0	0	0	0	0	0	0	0	0	0	0	0
Urocordylus	1	0	0	0	0	0	0	0	0	0	0	0	0
Bashkyroleter_bashkyricus	0	0	0	1	0	0	0	0	0	0	0	0	0
Bashkyroleter_mesensis	0	0	0	1	0	0	0	0	0	0	0	0	0
Emeroleter	0	0	0	1	0	0	0	0	0	0	0	0	0
Macroleter	0	0	1	1	0	0	0	0	0	0	0	0	0
Nycteroleter	0	0	0	1	0	0	0	0	0	0	0	0	0
Rhipaeosaurus	0	0	0	1	0	0	0	0	0	0	0	0	0
Tokosaurus	0	0	0	1	0	0	0	0	0	0	0	0	0
Abyssomedon	0	0	1	0	0	0	0	0	0	0	0	0	0
Nyctiphruretus	0	0	0	1	0	0	0	0	0	0	0	0	0
Archaeothyris	1	0	1	0	0	0	0	0	0	0	0	0	0
Echinerpeton	0	0	1	0	0	0	0	0	0	0	0	0	0
Ophiacodon	0	1	1	0	0	0	0	0	0	0	0	0	0
Stereophallodon	0	0	1	0	0	0	0	0	0	0	0	0	0
Varanosaurus	0	0	1	0	0	0	0	0	0	0	0	0	0
Barasaurus	0	0	0	0	0	0	0	0	0	0	1	0	0
Owenetta	0	0	0	0	0	0	0	0	1	0	0	0	0
Australothyris	0	0	0	0	0	0	0	0	1	0	0	0	0
Microleter	0	0	1	0	0	0	0	0	0	0	0	0	0
Anthodon	0	0	0	0	0	0	0	0	1	0	0	0	0
Arganaceras	0	0	0	0	0	0	1	0	0	0	0	0	0
Bradysaurus_baini	0	0	0	0	0	0	0	0	1	0	0	0	0
Bradysaurus_seeleyi	0	0	0	0	0	0	0	0	1	0	0	0	0
Bunostegos	0	0	0	0	0	0	1	0	0	0	0	0	0
Deltavjatia	0	0	0	1	0	0	0	0	0	0	0	0	0
Elginia	1	0	0	0	0	0	0	0	0	0	0	0	0
Embrithosaurus	0	0	0	0	0	0	0	0	1	0	0	0	0
Honania	0	0	0	0	1	0	0	0	0	0	0	0	0
Huanghesaurus	0	0	0	0	1	0	0	0	0	0	0	0	0
Nanoparia	0	0	0	0	0	0	0	0	1	0	0	0	0
Nochelesaurus	0	0	0	0	0	0	0	0	1	0	0	0	0
Obirkovia	0	0	0	1	0	0	0	0	0	0	0	0	0
Parasaurus	1	0	0	0	0	0	0	0	0	0	0	0	0
Pareiasaurus	0	0	0	0	0	0	0	0	1	0	0	0	0
Pareiasuchus_nasicornis	0	0	0	0	0	0	0	0	1	0	0	0	0
Pareiasuchus_peringueyi	0	0	0	0	0	0	0	0	1	0	0	0	0
Provelosaurus	0	0	0	0	0	0	0	1	0	0	0	0	0
Pumiliopareia	0	0	0	0	0	0	0	0	1	0	0	0	0
Sanchuansaurus	0	0	0	0	1	0	0	0	0	0	0	0	0
Scutosaurus	0	0	0	1	0	0	0	0	0	0	0	0	0
Shansisaurus	0	0	0	0	1	0	0	0	0	0	0	0	0
Shihtienfenia	0	0	0	0	1	0	0	0	0	0	0	0	0
Coletta	0	0	0	0	0	0	0	0	1	0	0	0	0
Eumetabolodon_dongshengensis	0	0	0	0	1	0	0	0	0	0	0	0	0
Kitchingnathus	0	0	0	0	0	0	0	0	1	0	0	0	0
Neoprocolophon	0	0	0	0	1	0	0	0	0	0	0	0	0
Pentaedrusaurus	0	0	0	0	1	0	0	0	0	0	0	0	0
Phaanthosaurus	0	0	0	1	0	0	0	0	0	0	0	0	0
Phonodus	0	0	0	0	0	0	0	0	1	0	0	0	0
Pintosaurus	0	0	0	0	0	0	0	1	0	0	0	0	0
Sauropareion	0	0	0	0	0	0	0	0	1	0	0	0	0
Theledectes	0	0	0	0	0	0	0	0	1	0	0	0	0
Tichvinskia	0	0	0	1	0	0	0	0	0	0	0	0	0
Timanophon	0	0	0	1	0	0	0	0	0	0	0	0	0
Sarmatosuchus	0	0	0	1	0	0	0	0	0	0	0	0	0
Bruktererpeton	1	0	0	0	0	0	0	0	0	0	0	0	0
Caerorhachis	1	0	0	0	0	0	0	0	0	0	0	0	0
Gephyrostegus	1	0	0	0	0	0	0	0	0	0	0	0	0
Solenodonsaurus	1	0	0	0	0	0	0	0	0	0	0	0	0
Westlothiana	1	0	0	0	0	0	0	0	0	0	0	0	0
Australerpeton_cosgriffi	0	0	0	0	0	0	0	1	0	0	0	0	0
BP_1_4473	0	0	0	0	0	0	0	0	1	0	0	0	0
Broomistega_putterelli	0	0	0	0	0	0	0	0	1	0	0	0	0
Laccosaurus_watsoni	0	0	0	0	0	0	0	0	1	0	0	0	0
Parapytanga_catarinensis	0	0	0	0	0	0	0	1	0	0	0	0	0
Peltobatrachus_putulatus	0	0	0	0	0	0	0	0	1	0	0	0	0
Rhineceps_nyasaensis	0	0	0	0	0	0	0	0	1	0	0	0	0
Rhinesuchoides_tenuiceps	0	0	0	0	0	0	0	0	1	0	0	0	0
Rhinesuchus_broomianus	0	0	0	0	0	0	0	0	1	0	0	0	0
Rhinesuchus_capensis	0	0	0	0	0	0	0	0	1	0	0	0	0
Rhinesuchus_whaitsi	0	0	0	0	0	0	0	0	1	0	0	0	0
Serra_do_Cadeado_Specimen	0	0	0	0	0	0	0	1	0	0	0	0	0
Uranocentrodon_senekalensis	0	0	0	0	0	0	0	0	0	0	1	0	0
Sclerocephalus_bavaricus	1	0	0	0	0	0	0	0	0	0	0	0	0
Sclerocephalus_hauseri	1	0	0	0	0	0	0	0	0	0	0	0	0
Sclerocephalus_jogischeideri	1	0	0	0	0	0	0	0	0	0	0	0	0
Sclerocephalus_nobilis	1	0	0	0	0	0	0	0	0	0	0	0	0
Ariekanerpeton	0	0	0	1	0	0	0	0	0	0	0	0	0
Discosauriscus_austriacus	1	0	0	0	0	0	0	0	0	0	0	0	0
Discosauriscus_pulcherrimus	1	0	0	0	0	0	0	0	0	0	0	0	0
Karpinskiosaurus	0	0	0	1	0	0	0	0	0	0	0	0	0
Leptoropha	0	0	0	1	0	0	0	0	0	0	0	0	0
Makowskia	1	0	0	0	0	0	0	0	0	0	0	0	0
Microphon	0	0	0	1	0	0	0	0	0	0	0	0	0
Seymouria_baylorensis	0	0	1	0	0	0	0	0	0	0	0	0	0
Seymouria_sanjuanensis	0	1	0	0	0	0	0	0	0	0	0	0	0
Spinarerpeton	1	0	0	0	0	0	0	0	0	0	0	0	0
Utegenia	0	0	0	1	0	0	0	0	0	0	0	0	0
Cutleria	0	1	0	0	0	0	0	0	0	0	0	0	0
Haptodus	0	0	1	0	0	0	0	0	0	0	0	0	0
Pantelosaurus	1	0	0	0	0	0	0	0	0	0	0	0	0
Tetraceratops	0	0	1	0	0	0	0	0	0	0	0	0	0
Cryptovenator	1	0	0	0	0	0	0	0	0	0	0	0	0
Ctenorhachis	0	0	1	0	0	0	0	0	0	0	0	0	0
Ctenospondylus	0	1	1	0	0	0	0	0	0	0	0	0	0
Dimetrodon_borealis	0	0	1	0	0	0	0	0	0	0	0	0	0
Dimetrodon_grandis	0	0	1	0	0	0	0	0	0	0	0	0	0
Dimetrodon_limbatus	0	0	1	0	0	0	0	0	0	0	0	0	0
Dimetrodon_milleri	0	0	1	0	0	0	0	0	0	0	0	0	0
Secodontosaurus	0	0	1	0	0	0	0	0	0	0	0	0	0
Sphenacodon	0	1	1	0	0	0	0	0	0	0	0	0	0
Ianthodon	0	0	1	0	0	0	0	0	0	0	0	0	0
Palatinerpeton_kraetschmeri	1	0	0	0	0	0	0	0	0	0	0	0	0
Acerosodontosaurus	0	0	0	0	0	0	0	0	0	0	1	0	0
Hovasaurus	0	0	0	0	0	0	0	0	0	0	1	0	0
Thadeosaurus	0	0	0	0	0	0	0	0	0	0	1	0	0
Estemmenosuchus_mirabilis	0	0	0	1	0	0	0	0	0	0	0	0	0
Jonkeria	0	0	0	0	0	0	0	0	1	0	0	0	0
Styracocephalus	0	0	0	0	0	0	0	0	1	0	0	0	0
Tapinocaninus	0	0	0	0	0	0	0	0	1	0	0	0	0
Ulemosaurus	0	0	0	1	0	0	0	0	0	0	0	0	0
Capetus_palustris	1	0	0	0	0	0	0	0	0	0	0	0	0
Iberospondylus_schultzei	1	0	0	0	0	0	0	0	0	0	0	0	0
Crassigyrinus	1	0	1	0	0	0	0	0	0	0	0	0	0
Raranimus	0	0	0	0	1	0	0	0	0	0	0	0	0
Akidognathus	0	0	0	0	0	0	0	0	1	0	0	0	0
Alopecodon	0	0	0	0	0	0	0	0	1	0	0	0	0
Annatherapsidus	0	0	0	1	0	0	0	0	0	0	0	0	0
Cerdosuchoides	0	0	0	0	0	0	0	0	1	0	0	0	0
Choerosaurus	0	0	0	0	0	0	0	0	1	0	0	0	0
Chthonosaurus	0	0	0	1	0	0	0	0	0	0	0	0	0
Euchambersia	0	0	0	0	0	0	0	0	1	0	0	0	0
Glanosuchus	0	0	0	0	0	0	0	0	1	0	0	0	0
Hofmeyria	0	0	0	0	0	0	0	0	1	0	0	0	0
Ichibengops	0	0	0	0	0	0	0	0	1	0	0	0	0
Ictidochampsa	0	0	0	0	0	0	0	0	1	0	0	0	0
Ictidosaurus	0	0	0	0	0	0	0	0	1	0	0	0	0
Ictidostoma	0	0	0	0	0	0	0	0	1	0	0	0	0
Ictidosuchoides	0	0	0	0	0	0	0	0	1	0	0	0	0
Ictidosuchops	0	0	0	0	0	0	0	0	1	0	0	0	0
Ictidosuchus	0	0	0	0	0	0	0	0	1	0	0	0	0
Karenites	0	0	0	1	0	0	0	0	0	0	0	0	0
Lycideops	0	0	0	0	0	0	0	0	1	0	0	0	0
Lycosuchus	0	0	0	0	0	0	0	0	1	0	0	0	0
Mirotenthes	0	0	0	0	0	0	0	0	1	0	0	0	0
Moschorhinus	0	0	0	0	0	0	0	0	1	0	0	0	0
Moschowhaitsia	0	0	0	1	0	0	0	0	0	0	0	0	0
Mupashi	0	0	0	0	0	0	0	0	1	0	0	0	0
Olivierosuchus	0	0	0	0	0	0	0	0	1	0	0	0	0
Pardosuchus	0	0	0	0	0	0	0	0	1	0	0	0	0
Perplexisaurus	0	0	0	1	0	0	0	0	0	0	0	0	0
Pristerognathus	0	0	0	0	0	0	0	0	1	0	0	0	0
Promoschorhynchus	0	0	0	0	0	0	0	0	1	0	0	0	0
Regisaurus	0	0	0	0	0	0	0	0	1	0	0	0	0
SAM_PK_K10984_90	0	0	0	0	0	0	0	0	1	0	0	0	0
SAM_PK_K8516	0	0	0	0	0	0	0	0	1	0	0	0	0
Scylacosaurus	0	0	0	0	0	0	0	0	1	0	0	0	0
Scylacosuchus	0	0	0	1	0	0	0	0	0	0	0	0	0
Tetracynodon_darti	0	0	0	0	0	0	0	0	1	0	0	0	0
Tetracynodon_tenuis	0	0	0	0	0	0	0	0	1	0	0	0	0
Theriognathus	0	0	0	0	0	0	0	0	1	0	0	0	0
Urumchia	0	0	0	0	1	0	0	0	0	0	0	0	0
USNM_PAL_412421	0	0	0	0	0	0	0	0	1	0	0	0	0
Viatkosuchus	0	0	0	1	0	0	0	0	0	0	0	0	0
Aerosaurus_greenleeorum	0	1	0	0	0	0	0	0	0	0	0	0	0
Aerosaurus_wellesi	0	1	0	0	0	0	0	0	0	0	0	0	0
Apsisaurus	0	0	1	0	0	0	0	0	0	0	0	0	0
Archaeovenator	0	0	1	0	0	0	0	0	0	0	0	0	0
BP_1_5678_Elliotsmithia	0	0	0	0	0	0	0	0	1	0	0	0	0
Elliotsmithia	0	0	0	0	0	0	0	0	1	0	0	0	0
Heleosaurus	0	0	0	0	0	0	0	0	1	0	0	0	0
Mesenosaurus	0	0	0	1	0	0	0	0	0	0	0	0	0
Mycterosaurus	0	0	1	0	0	0	0	0	0	0	0	0	0
Pyozia	0	0	0	1	0	0	0	0	0	0	0	0	0
Ruthiromia	0	1	0	0	0	0	0	0	0	0	0	0	0
Tambacarnifex	1	0	0	0	0	0	0	0	0	0	0	0	0
Varanodon	0	0	1	0	0	0	0	0	0	0	0	0	0
Varanops	0	0	1	0	0	0	0	0	0	0	0	0	0
Watongia	0	0	1	0	0	0	0	0	0	0	0	0	0
Ossinodus	0	0	0	0	0	0	0	0	0	0	0	0	1
Pederpes	1	0	0	0	0	0	0	0	0	0	0	0	0
Whatcheeria	0	0	1	0	0	0	0	0	0	0	0	0	0
Acanthostomatops_vorax	1	0	0	0	0	0	0	0	0	0	0	0	0
Dasyceps_bucklandi	1	0	0	0	0	0	0	0	0	0	0	0	0
Dasyceps_microphthalmus	0	0	1	0	0	0	0	0	0	0	0	0	0
Zatrachys_serratus	0	1	1	0	0	0	0	0	0	0	0	0	0
